# Supplementary material for: 2-(5-Iodo-2-oxoindolin-3-yl­idene)hydrazinecarbo­thio­amide including an unknown solvate
Source: Acta Crystallogr Sect E Struct Rep Online. 2014 May 17;70(Pt 6):o666–7. doi: 10.1107/S1600536814010782 (PMC4051098; doi:10.1107/S1600536814010782)
Supplement: Supplementary file 1 [file e-70-0o666-sup1.cif]

##############################################################################
#                                                                            #
# This CIF contains the data in a paper accepted for publication in          #
# Acta Crystallographica Section E. It conforms to the requirements of       #
# Notes for Authors for Acta Crystallographica Section E, and has been       #
# peer reviewed under the auspices of the IUCr Commission on Journals.       #
#                                                                            #
# Full details of the Crystallographic Information File format               #
# are given in the paper "The Crystallographic Information File (CIF):       #
# a New Standard Archive File for Crystallography" by S. R. Hall, F. H.      #
# Allen and I. D. Brown [Acta Cryst. (1991), A47, 655-685].                  #
#                                                                            #
# The current version of the core CIF dictionary is obtainable from          #
# ftp://ftp.iucr.org/pub/cif_core.dic.                                       #
#                                                                            #
# Software is freely available for graphical display of the structure(s)     #
# in this CIF. For information consult the CIF software page                 #
# http://www.iucr.org/resources/cif/software.                                #
#                                                                            #
# This file may be used for bona fide research purposes within the           #
# scientific community so long as proper attribution is given to the journal # 
# article from which it was obtained.                                        #
#                                                                            #
##############################################################################
data_I
_audit_creation_method     SHELXL-97
_database_code_depnum_ccdc_archive     'CCDC 1002200'
_chemical_name_systematic
;
2-(5-Iodo-2-oxoindolin-3-ylidene)hydrazinecarbothioamide
;
_chemical_name_common     '2-(5-Iodo-2-oxoindolin-3-ylidene)thiosemicarbazone'
_chemical_formula_moiety     'C9 H7 I N4 O S'
_chemical_formula_sum     'C9 H7 I N4 O S'
_chemical_formula_iupac     'C9 H7 I N4 O S'
_chemical_formula_weight     346.15
_chemical_melting_point     522
_symmetry_cell_setting     monoclinic
_symmetry_space_group_name_H-M     'C 2/c'
_symmetry_space_group_name_Hall     '-C 2yc'
loop_
    _symmetry_equiv_pos_as_xyz
    'x, y, z'
    '-x, y, -z+1/2'
    'x+1/2, y+1/2, z'
    '-x+1/2, y+1/2, -z+1/2'
    '-x, -y, -z'
    'x, -y, z-1/2'
    '-x+1/2, -y+1/2, -z'
    'x+1/2, -y+1/2, z-1/2'
_cell_length_a     33.765(5)
_cell_length_b     4.4569(5)
_cell_length_c     19.977(3)
_cell_angle_alpha     90.00
_cell_angle_beta     123.100(4)
_cell_angle_gamma     90.00
_cell_volume     2518.4(6)
_cell_formula_units_Z     8
_cell_measurement_reflns_used     9997
_cell_measurement_theta_min     2.43
_cell_measurement_theta_max     28.30
_cell_measurement_temperature     100(2)
_exptl_crystal_description     'Needle'
_exptl_crystal_colour     'yellow'
_exptl_crystal_size_max     1.152
_exptl_crystal_size_mid     0.101
_exptl_crystal_size_min     0.088
_exptl_crystal_density_diffrn     1.826
_exptl_crystal_density_meas     ?
_exptl_crystal_density_method     'not measured'
_exptl_crystal_F_000     1328
_exptl_absorpt_coefficient_mu     2.694
_exptl_absorpt_correction_type     numerical
_exptl_absorpt_process_details     '(SADABS; Bruker, 2009)'
_exptl_absorpt_correction_T_min     0.701
_exptl_absorpt_correction_T_max     0.777
_exptl_special_details     ?
_diffrn_ambient_temperature     100(2)
_diffrn_radiation_type     MoK\a
_diffrn_radiation_wavelength     0.71073
_diffrn_radiation_source     'fine-focus sealed tube'
_diffrn_radiation_monochromator     'Graphite monochromator'
_diffrn_measurement_device_type     'Bruker APEXII CCD'
_diffrn_measurement_method     '<i>\f</i> and <i>omega</i>'
_diffrn_detector_area_resol_mean     ?
_diffrn_reflns_number     18679
_diffrn_reflns_av_R_equivalents     0.0359
_diffrn_reflns_av_sigmaI/netI     0.0279
_diffrn_reflns_theta_min     2.04
_diffrn_reflns_theta_max     28.33
_diffrn_reflns_theta_full     25.0
_diffrn_measured_fraction_theta_max     0.925
_diffrn_measured_fraction_theta_full     0.947
_diffrn_reflns_limit_h_min     -44
_diffrn_reflns_limit_h_max     44
_diffrn_reflns_limit_k_min     -3
_diffrn_reflns_limit_k_max     5
_diffrn_reflns_limit_l_min     -26
_diffrn_reflns_limit_l_max     26
_diffrn_standards_number     ?
_diffrn_standards_interval_count     ?
_diffrn_standards_interval_time     ?
_diffrn_standards_decay_%     ?
_refine_special_details
;
Refinement of <i>F</i>^2^ against ALL reflections. The weighted <i>R</i>-factor
<i>wR</i> and goodness of fit <i>S</i> are based on <i>F</i>^2^, conventional
<i>R</i>-factors <i>R</i> are based on <i>F</i>, with <i>F</i> set to zero for
negative <i>F</i>^2^. The threshold expression of <i>F</i>^2^ >
\s(<i>F</i>^2^) is used only for calculating <i>R</i>-factors(gt) <i>etc</i>.
and is not relevant to the choice of reflections for refinement.
<i>R</i>-factors based on <i>F</i>^2^ are statistically about twice as large
as those based on <i>F</i>, and <i>R</i>- factors based on ALL data will be
even larger.
;
_reflns_number_total     2892
_reflns_number_gt     2577
_reflns_threshold_expression     >2sigma(I)
_refine_ls_structure_factor_coef     Fsqd
_refine_ls_matrix_type     full
_refine_ls_R_factor_all     0.0340
_refine_ls_R_factor_gt     0.0277
_refine_ls_wR_factor_gt     0.0596
_refine_ls_wR_factor_ref     0.0616
_refine_ls_goodness_of_fit_ref     1.054
_refine_ls_restrained_S_all     1.054
_refine_ls_number_reflns     2892
_refine_ls_number_parameters     161
_refine_ls_number_restraints     0
_refine_ls_hydrogen_treatment     mixed
_refine_ls_weighting_scheme     calc
_refine_ls_weighting_details
        'calc w=1/[\s^2^(Fo^2^)+(0.0208P)^2^+10.8261P] where P=(Fo^2^+2Fc^2^)/3'
_atom_sites_solution_hydrogens     geom
_atom_sites_solution_primary     direct
_atom_sites_solution_secondary     difmap
_refine_ls_shift/su_max     0.001
_refine_ls_shift/su_mean     0.000
_refine_diff_density_max     1.502
_refine_diff_density_min     -1.516
_refine_ls_extinction_method     none
_refine_ls_extinction_coef     ?
loop_
    _atom_type_symbol
    _atom_type_description
    _atom_type_scat_dispersion_real
    _atom_type_scat_dispersion_imag
    _atom_type_scat_source
    'C' 'C' 0.0033 0.0016
                         'International Tables Vol C Tables 4.2.6.8 and 6.1.1.4'
    'N' 'N' 0.0061 0.0033
                         'International Tables Vol C Tables 4.2.6.8 and 6.1.1.4'
    'O' 'O' 0.0106 0.0060
                         'International Tables Vol C Tables 4.2.6.8 and 6.1.1.4'
    'S' 'S' 0.1246 0.1234
                         'International Tables Vol C Tables 4.2.6.8 and 6.1.1.4'
    'I' 'I' -0.4742 1.8119
                         'International Tables Vol C Tables 4.2.6.8 and 6.1.1.4'
    'H' 'H' 0.0000 0.0000
                         'International Tables Vol C Tables 4.2.6.8 and 6.1.1.4'
_computing_data_collection     'APEX2 (Bruker, 2009)'
_computing_cell_refinement     'SAINT (Bruker, 2009)'
_computing_data_reduction     'SAINT (Bruker, 2009)'
_computing_structure_solution     'SHELXS-97 (Sheldrick, 2008)'
_computing_structure_refinement     'SHELXL-97 (Sheldrick, 2008)'
_computing_molecular_graphics     'DIAMOND (Brandenburg, 2006)'
_computing_publication_material     'publCIF (Westrip, 2010)'
loop_
    _atom_site_type_symbol
    _atom_site_label
    _atom_site_fract_x
    _atom_site_fract_y
    _atom_site_fract_z
    _atom_site_U_iso_or_equiv
    _atom_site_adp_type
    _atom_site_calc_flag
    _atom_site_refinement_flags
    _atom_site_occupancy
    _atom_site_symmetry_multiplicity
    _atom_site_disorder_assembly
    _atom_site_disorder_group
    C C6 0.20209(11) 0.5198(5) 0.48073(18) 0.0190(6) Uani d . 1 1 . .
    H H6 0.2160 0.3772 0.4658 0.023 Uiso calc R 1 1 . .
    C C7 0.22592(10) 0.6149(6) 0.55978(17) 0.0168(5) Uani d . 1 1 . .
    H H7 0.2555 0.5382 0.5981 0.020 Uiso calc R 1 1 . .
    C C5 0.15782(10) 0.6347(6) 0.42365(16) 0.0170(6) Uani d . 1 1 . .
    H H41 0.2442(12) 0.924(7) 0.693(2) 0.016(8) Uiso d . 1 1 . .
    H H21 0.1270(13) 1.502(7) 0.631(2) 0.023(9) Uiso d . 1 1 . .
    H H11 0.0129(12) 1.770(7) 0.4600(19) 0.019(8) Uiso d . 1 1 . .
    H H12 0.0403(15) 1.560(9) 0.449(3) 0.043(12) Uiso d . 1 1 . .
    I I1 0.125098(8) 0.47387(4) 0.306159(11) 0.02521(7) Uani d . 1 1 . .
    S S1 0.06378(3) 1.88628(14) 0.62093(4) 0.01889(15) Uani d . 1 1 . .
    O O1 0.19376(7) 1.3146(4) 0.70372(11) 0.0168(4) Uani d . 1 1 . .
    N N4 0.22091(9) 0.9605(5) 0.65344(15) 0.0145(5) Uani d . 1 1 . .
    N N3 0.11031(8) 1.3194(4) 0.53273(13) 0.0130(4) Uani d . 1 1 . .
    C C9 0.18938(9) 1.1590(5) 0.64912(16) 0.0137(5) Uani d . 1 1 . .
    C C1 0.06744(9) 1.6773(5) 0.55453(16) 0.0140(5) Uani d . 1 1 . .
    N N1 0.03597(10) 1.6699(6) 0.47747(15) 0.0209(5) Uani d . 1 1 . .
    C C3 0.15944(9) 0.9428(5) 0.52186(16) 0.0127(5) Uani d . 1 1 . .
    N N2 0.10679(9) 1.5041(4) 0.58282(15) 0.0145(5) Uani d . 1 1 . .
    C C8 0.20411(9) 0.8269(5) 0.57920(15) 0.0133(5) Uani d . 1 1 . .
    C C2 0.14815(9) 1.1580(5) 0.56399(15) 0.0127(5) Uani d . 1 1 . .
    C C4 0.13579(10) 0.8471(5) 0.44356(16) 0.0143(5) Uani d . 1 1 . .
    H H4 0.1061 0.9222 0.4053 0.017 Uiso calc R 1 1 . .
loop_
    _atom_site_aniso_label
    _atom_site_aniso_U_11
    _atom_site_aniso_U_22
    _atom_site_aniso_U_33
    _atom_site_aniso_U_12
    _atom_site_aniso_U_13
    _atom_site_aniso_U_23
    C6 0.0251(17) 0.0160(11) 0.0226(17) 0.0021(10) 0.0173(14) 0.0005(9)
    C7 0.0115(15) 0.0176(11) 0.0198(15) 0.0015(9) 0.0076(12) 0.0034(9)
    C5 0.0212(16) 0.0181(11) 0.0129(15) -0.0041(10) 0.0101(13) -0.0011(9)
    I1 0.04097(15) 0.02153(9) 0.01480(12) -0.00098(7) 0.01630(11) -0.00167(6)
    S1 0.0206(4) 0.0199(3) 0.0160(4) 0.0050(2) 0.0099(3) 0.0011(2)
    O1 0.0125(10) 0.0216(9) 0.0106(10) -0.0011(7) 0.0026(8) -0.0027(7)
    N4 0.0091(13) 0.0177(10) 0.0095(13) 0.0006(8) 0.0005(11) 0.0010(8)
    N3 0.0119(12) 0.0143(9) 0.0125(12) -0.0011(8) 0.0065(10) -0.0002(7)
    C9 0.0106(14) 0.0153(11) 0.0124(14) -0.0029(9) 0.0044(12) 0.0013(9)
    C1 0.0101(14) 0.0154(11) 0.0160(15) -0.0001(9) 0.0068(12) 0.0019(9)
    N1 0.0137(14) 0.0276(12) 0.0147(14) 0.0078(10) 0.0034(11) -0.0008(9)
    C3 0.0110(14) 0.0139(10) 0.0123(14) -0.0017(9) 0.0057(12) 0.0019(8)
    N2 0.0130(13) 0.0168(10) 0.0091(13) 0.0007(8) 0.0030(10) -0.0001(8)
    C8 0.0117(14) 0.0144(10) 0.0111(14) -0.0011(9) 0.0044(11) 0.0020(9)
    C2 0.0131(14) 0.0135(10) 0.0090(13) -0.0025(9) 0.0043(11) 0.0008(8)
    C4 0.0119(14) 0.0159(11) 0.0110(14) -0.0025(9) 0.0036(11) 0.0010(9)
_geom_special_details
;
All e.s.d.'s (except the e.s.d. in the dihedral angle between two l.s. planes)
are estimated using the full covariance matrix. The cell e.s.d.'s are taken
into account individually in the estimation of e.s.d.'s in distances, angles
and torsion angles; correlations between e.s.d.'s in cell parameters are only
used when they are defined by crystal symmetry. An approximate (isotropic)
treatment of cell e.s.d.'s is used for estimating e.s.d.'s involving l.s.
planes.
;
loop_
    _geom_bond_atom_site_label_1
    _geom_bond_atom_site_label_2
    _geom_bond_site_symmetry_2
    _geom_bond_distance
    _geom_bond_publ_flag
    C6 C7 . 1.390(4) ?
    C6 C5 . 1.391(4) ?
    C6 H6 . 0.9300 ?
    C7 C8 . 1.378(4) ?
    C7 H7 . 0.9300 ?
    C5 C4 . 1.389(4) ?
    C5 I1 . 2.100(3) ?
    S1 C1 . 1.680(3) ?
    O1 C9 . 1.232(3) ?
    N4 C9 . 1.350(3) ?
    N4 C8 . 1.399(3) ?
    N4 H41 . 0.77(3) ?
    N3 C2 . 1.292(3) ?
    N3 N2 . 1.350(3) ?
    C9 C2 . 1.498(4) ?
    C1 N1 . 1.309(4) ?
    C1 N2 . 1.364(3) ?
    N1 H11 . 0.79(3) ?
    N1 H12 . 0.82(4) ?
    C3 C4 . 1.379(4) ?
    C3 C8 . 1.402(4) ?
    C3 C2 . 1.457(3) ?
    N2 H21 . 0.83(4) ?
    C4 H4 . 0.9300 ?
loop_
    _geom_angle_atom_site_label_1
    _geom_angle_atom_site_label_2
    _geom_angle_atom_site_label_3
    _geom_angle_site_symmetry_1
    _geom_angle_site_symmetry_3
    _geom_angle
    _geom_angle_publ_flag
    C7 C6 C5 . . 121.0(2) ?
    C7 C6 H6 . . 119.5 ?
    C5 C6 H6 . . 119.5 ?
    C6 C7 C8 . . 117.5(3) ?
    C6 C7 H7 . . 121.2 ?
    C8 C7 H7 . . 121.2 ?
    C6 C5 C4 . . 121.3(2) ?
    C6 C5 I1 . . 117.67(19) ?
    C4 C5 I1 . . 121.0(2) ?
    C9 N4 C8 . . 111.2(2) ?
    C9 N4 H41 . . 122(2) ?
    C8 N4 H41 . . 127(2) ?
    C2 N3 N2 . . 116.5(2) ?
    O1 C9 N4 . . 127.1(3) ?
    O1 C9 C2 . . 126.5(2) ?
    N4 C9 C2 . . 106.4(2) ?
    N1 C1 N2 . . 117.0(2) ?
    N1 C1 S1 . . 125.4(2) ?
    N2 C1 S1 . . 117.5(2) ?
    C1 N1 H11 . . 118(2) ?
    C1 N1 H12 . . 119(3) ?
    H11 N1 H12 . . 122(4) ?
    C4 C3 C8 . . 120.7(2) ?
    C4 C3 C2 . . 133.3(3) ?
    C8 C3 C2 . . 105.9(2) ?
    N3 N2 C1 . . 119.9(2) ?
    N3 N2 H21 . . 121(2) ?
    C1 N2 H21 . . 119(2) ?
    C7 C8 N4 . . 128.4(3) ?
    C7 C8 C3 . . 121.6(2) ?
    N4 C8 C3 . . 110.0(2) ?
    N3 C2 C3 . . 126.1(2) ?
    N3 C2 C9 . . 127.4(2) ?
    C3 C2 C9 . . 106.5(2) ?
    C3 C4 C5 . . 117.8(2) ?
    C3 C4 H4 . . 121.1 ?
    C5 C4 H4 . . 121.1 ?
loop_
    _geom_torsion_atom_site_label_1
    _geom_torsion_atom_site_label_2
    _geom_torsion_atom_site_label_3
    _geom_torsion_atom_site_label_4
    _geom_torsion_site_symmetry_1
    _geom_torsion_site_symmetry_2
    _geom_torsion_site_symmetry_3
    _geom_torsion_site_symmetry_4
    _geom_torsion
    _geom_torsion_publ_flag
    C5 C6 C7 C8 . . . . -0.1(4) ?
    C7 C6 C5 C4 . . . . -0.3(4) ?
    C7 C6 C5 I1 . . . . -179.88(19) ?
    C8 N4 C9 O1 . . . . -179.3(2) ?
    C8 N4 C9 C2 . . . . -0.5(3) ?
    C2 N3 N2 C1 . . . . -178.7(2) ?
    N1 C1 N2 N3 . . . . -4.7(3) ?
    S1 C1 N2 N3 . . . . 176.33(18) ?
    C6 C7 C8 N4 . . . . -178.9(2) ?
    C6 C7 C8 C3 . . . . 0.3(4) ?
    C9 N4 C8 C7 . . . . -180.0(2) ?
    C9 N4 C8 C3 . . . . 0.7(3) ?
    C4 C3 C8 C7 . . . . 0.0(4) ?
    C2 C3 C8 C7 . . . . -180.0(2) ?
    C4 C3 C8 N4 . . . . 179.4(2) ?
    C2 C3 C8 N4 . . . . -0.6(3) ?
    N2 N3 C2 C3 . . . . 179.7(2) ?
    N2 N3 C2 C9 . . . . -2.1(4) ?
    C4 C3 C2 N3 . . . . -1.1(5) ?
    C8 C3 C2 N3 . . . . 178.9(2) ?
    C4 C3 C2 C9 . . . . -179.7(3) ?
    C8 C3 C2 C9 . . . . 0.3(3) ?
    O1 C9 C2 N3 . . . . 0.4(4) ?
    N4 C9 C2 N3 . . . . -178.4(2) ?
    O1 C9 C2 C3 . . . . 179.0(2) ?
    N4 C9 C2 C3 . . . . 0.1(3) ?
    C8 C3 C4 C5 . . . . -0.4(4) ?
    C2 C3 C4 C5 . . . . 179.5(3) ?
    C6 C5 C4 C3 . . . . 0.5(4) ?
    I1 C5 C4 C3 . . . . -179.85(18) ?
loop_
    _geom_hbond_atom_site_label_D
    _geom_hbond_atom_site_label_H
    _geom_hbond_atom_site_label_A
    _geom_hbond_site_symmetry_A
    _geom_hbond_distance_DH
    _geom_hbond_distance_HA
    _geom_hbond_distance_DA
    _geom_hbond_angle_DHA
    N1 H12 N3 . 0.85(4) 2.28(4) 2.633(3) 105(3)
    N2 H21 O1 . 0.83(4) 2.07(4) 2.725(3) 135(3)
    N4 H41 O1 4_546 0.77(3) 2.04(4) 2.809(3) 178(3)
    N1 H11 S1 5_596 0.79(3) 2.66(4) 3.448(3) 170(3)
_iucr_refine_instructions_details
;
TITL C2_c_1 in C2/c
CELL  0.71073  33.7654   4.4569  19.9769   90.000  123.100   90.000
ZERR     8.00   0.0049   0.0005   0.0028    0.000    0.004    0.000
LATT   7
SYMM  - X,   Y, 1/2 - Z
SFAC  C    N    O    S    I    H
UNIT  72   32   8    8    8    56
OMIT 2 0 0
EQIV $1 -x+1/2, y-1/2, -z+3/2
EQIV $2 -x, -y+4, -z+1
HTAB N4 O1_$1
HTAB N2 O1
HTAB N1 S1_$2
MERG   2
FMAP   2
PLAN   10
MPLA 16 N1 C1 S1 N2 N3 C2 C3 C8 N4 C9 O1 C4 C7 C6 C5 I1
ACTA
HTAB
BOND
BOND   $H
CONF
L.S.  10
WGHT    0.020800   10.826100
FVAR       0.60544
C6    1    0.202092    0.519817    0.480733    11.00000    0.02510    0.01604 =
         0.02257    0.00050    0.01734    0.00206
AFIX  43
H6    6    0.215957    0.377228    0.465785    11.00000   -1.20000
AFIX   0
C7    1    0.225925    0.614889    0.559777    11.00000    0.01154    0.01761 =
         0.01976    0.00345    0.00762    0.00155
AFIX  43
H7    6    0.255493    0.538241    0.598116    11.00000   -1.20000
AFIX   0
C5    1    0.157819    0.634713    0.423652    11.00000    0.02125    0.01808 =
         0.01288   -0.00115    0.01006   -0.00408
H41   6    0.244225    0.923975    0.693072    11.00000    0.01622
H21   6    0.127034    1.501558    0.631360    11.00000    0.02277
H11   6    0.012948    1.769693    0.459957    11.00000    0.01932
H12   6    0.040348    1.560086    0.449223    11.00000    0.04289
MOLE    1
I1    5    0.125098    0.473866    0.306159    11.00000    0.04097    0.02153 =
         0.01480   -0.00167    0.01630   -0.00098
S1    4    0.063776    1.886284    0.620931    11.00000    0.02057    0.01989 =
         0.01602    0.00111    0.00986    0.00503
O1    3    0.193757    1.314600    0.703718    11.00000    0.01247    0.02157 =
         0.01065   -0.00271    0.00261   -0.00105
N4    2    0.220906    0.960520    0.653444    11.00000    0.00908    0.01775 =
         0.00945    0.00104    0.00050    0.00062
N3    2    0.110305    1.319409    0.532734    11.00000    0.01190    0.01427 =
         0.01248   -0.00018    0.00650   -0.00110
C9    1    0.189382    1.158951    0.649119    11.00000    0.01062    0.01530 =
         0.01240    0.00135    0.00441   -0.00291
C1    1    0.067441    1.677271    0.554528    11.00000    0.01009    0.01538 =
         0.01603    0.00185    0.00678   -0.00012
N1    2    0.035970    1.669943    0.477468    11.00000    0.01369    0.02762 =
         0.01474   -0.00084    0.00342    0.00784
C3    1    0.159443    0.942850    0.521855    11.00000    0.01098    0.01390 =
         0.01226    0.00193    0.00570   -0.00172
N2    2    0.106791    1.504120    0.582820    11.00000    0.01303    0.01675 =
         0.00911   -0.00013    0.00303    0.00073
C8    1    0.204106    0.826900    0.579199    11.00000    0.01172    0.01436 =
         0.01112    0.00204    0.00443   -0.00109
C2    1    0.148146    1.158026    0.563985    11.00000    0.01307    0.01346 =
         0.00895    0.00080    0.00426   -0.00250
C4    1    0.135790    0.847089    0.443560    11.00000    0.01189    0.01588 =
         0.01099    0.00095    0.00361   -0.00252
AFIX  43
H4    6    0.106075    0.922191    0.405349    11.00000   -1.20000
HKLF 4  1.0  1.00  0.00  0.00  0.00  1.00  0.00  0.00  0.00  1.00
REM  C2_c_1 in C2/c
REM R1 =  0.0277 for   2577 Fo > 4sig(Fo)  and  0.0340 for all   2892 data
REM    161 parameters refined using      0 restraints
END
WGHT      0.0166     10.5435
REM Highest difference peak  1.502,  deepest hole -1.516,  1-sigma level  0.101
Q1    1   0.1000  0.4737  0.2960  11.00000  0.05    1.50
Q2    1   0.1438  0.4446  0.2765  11.00000  0.05    0.76
Q3    1   0.1480  0.5694  0.2862  11.00000  0.05    0.60
Q4    1   0.1478  0.3157  0.3121  11.00000  0.05    0.60
Q5    1   0.1175  0.6217  0.2615  11.00000  0.05    0.57
Q6    1   0.1391  0.5962  0.3663  11.00000  0.05    0.46
Q7    1   0.1161  0.2984  0.2612  11.00000  0.05    0.45
Q8    1   0.1526  1.0373  0.5409  11.00000  0.05    0.45
Q9    1   0.1814  0.8711  0.5487  11.00000  0.05    0.44
Q10   1   0.1515  0.6487  0.3273  11.00000  0.05    0.40
;
data_New_Global_Publ_Block
_journal_date_recd_electronic     2014-05-02
_journal_date_accepted     2014-05-11
_journal_name_full     'Acta Crystallographica, Section E'
_journal_year     2014
_journal_volume     70
_journal_issue      6
_journal_page_first     o666
_journal_page_last     o667
_journal_paper_category     QO
_journal_paper_doi     10.1107/S1600536814010782
_journal_coeditor_code     BG2528
_publ_contact_author_name     'Vanessa Carratu Gervini'
_publ_contact_author_address
;
Escola de Qu\'imica e Alimentos, Universidade Federal do Rio Grande, Av.
 It\'alia,
 km 08, Campus Carreiros, 96203-900, Rio Grande, RS, Brazil
;
_publ_contact_author_email     'vanessa.gervini@gmail.com'
_publ_contact_author_fax     '+555332336990'
_publ_contact_author_phone     '+555332336955'
_publ_section_title
;
2-(5-Iodo-2-oxoindolin-3-ylidene)hydrazinecarbothioamide including an unknown
solvate
;
loop_
    _publ_author_name
    _publ_author_footnote
    _publ_author_address
    'Concei\,c\~ao Duarte de Bittencourt, Viviane' .
;
Escola de Qu\'imica e Alimentos, Universidade Federal do Rio Grande,
Av. It\'alia,
km 08, Campus Carreiros, 96203-900, Rio Grande, RS, Brazil
;
    'Carratu Gervini, Vanessa' .
;
Escola de Qu\'imica e Alimentos, Universidade Federal do Rio Grande,
Av. It\'alia,
km 08, Campus Carreiros, 96203-900, Rio Grande, RS, Brazil
;
    'Rosa de Menezes Vicenti, Juliano' .
;
Escola de Qu\'imica e Alimentos, Universidade Federal do Rio Grande,
Av. It\'alia,
km 08, Campus Carreiros, 96203-900, Rio Grande, RS, Brazil
;
    'Maciel Velasques, Jecika' .
;
Escola de Qu\'imica e Alimentos, Universidade Federal do Rio Grande,
Av. It\'alia,
km 08, Campus Carreiros, 96203-900, Rio Grande, RS, Brazil
;
    'Jussiane Zambiazi, Priscilla' .
;
Departamento de Qu\'imica, Universidade Federal de Santa Maria, Av. Roraima,
Campus, 97105-900, Santa Maria, RS, Brazil
;
_publ_section_synopsis     .
