# Supplementary material for: 2-(5-Iodo-2-oxoindolin-3-yl­idene)hydrazinecarbo­thio­amide including an unknown solvate
Source: Acta Crystallogr Sect E Struct Rep Online. 2014 May 17;70(Pt 6):o666–7. doi: 10.1107/S1600536814010782 (PMC4051098; doi:10.1107/S1600536814010782)
Supplement: Supplementary file 2 [file e-70-0o666-Isup2.hkl]

#
# h,k,l, Fc-squared, Fo-squared, sigma(Fo-squared) and status flag
#
data_I
_shelx_title ' C2_c_1 in C2/c'
_shelx_refln_list_code          4
_shelx_F_calc_maximum      509.97
_exptl_crystal_F_000      1328.00
_reflns_d_resolution_high  0.7488
 
loop_
 _symmetry_equiv_pos_as_xyz
 'x, y, z'
 '-x, y, -z+1/2'
 'x+1/2, y+1/2, z'
 '-x+1/2, y+1/2, -z+1/2'
 '-x, -y, -z'
 'x, -y, z-1/2'
 '-x+1/2, -y+1/2, -z'
 'x+1/2, -y+1/2, z-1/2'
 
_cell_length_a    33.7654
_cell_length_b     4.4569
_cell_length_c    19.9769
_cell_angle_alpha  90.000
_cell_angle_beta  123.100
_cell_angle_gamma  90.000
 
_shelx_F_squared_multiplier     1.000
 
loop_
 _refln_index_h
 _refln_index_k
 _refln_index_l
 _refln_F_squared_calc
 _refln_F_squared_meas
 _refln_F_squared_sigma
 _refln_observed_status
   4   0   0   221602.58   234878.44   2531.96 o
   6   0   0      651.35      564.69     35.68 o
   8   0   0    39541.82    41968.41    727.96 o
  10   0   0        9.46       23.02     35.12 o
  12   0   0   150337.53   155755.45   1876.19 o
  14   0   0     5392.73     5714.57    126.38 o
  16   0   0    64098.74    60679.00   1101.12 o
  18   0   0     1515.20     1565.91     95.41 o
  20   0   0    20176.70    20221.10    497.51 o
  22   0   0     7038.29     6595.66    203.03 o
  24   0   0     1901.00     2177.82    165.87 o
   1   1   0    62253.14    62295.38    950.76 o
   3   1   0    61969.13    62360.21    553.19 o
   5   1   0    64765.96    66064.98    532.76 o
   7   1   0    60647.98    61086.72    576.71 o
   9   1   0    93078.05    99288.94    939.42 o
  11   1   0    21649.31    21458.57    213.75 o
  13   1   0    76739.76    81629.84    806.74 o
  15   1   0     9062.08     9231.69    123.84 o
  17   1   0    14335.31    15047.29    204.38 o
  19   1   0    15151.35    15599.11    270.73 o
  21   1   0     8842.40     8305.20    185.10 o
  23   1   0     9928.38    10903.94    294.67 o
  25   1   0    15746.54    13497.29    699.76 o
   0   2   0    80080.93    80913.22   2938.18 o
   2   2   0      987.55      946.38     26.85 o
   4   2   0    70139.09    69515.45    743.57 o
   6   2   0     1665.67     1765.35     26.85 o
   8   2   0    76900.10    78964.02    760.45 o
  10   2   0        4.60       67.15     11.45 o
  12   2   0    39715.29    39954.57    395.07 o
  14   2   0      177.11      216.84     18.46 o
  16   2   0    19867.51    19460.99    246.54 o
  18   2   0     2580.44     2450.89     62.93 o
  20   2   0    24131.25    24382.03    366.09 o
  22   2   0       68.04      156.65     39.57 o
  24   2   0    13160.88    13739.03    461.98 o
  26   2   0      261.47      384.32    124.18 o
  28   2   0     7181.15     6913.09    315.45 o
  30   2   0        0.34        2.73     80.04 o
  32   2   0     4270.63     4299.51    324.65 o
  34   2   0      177.86      444.68    160.96 o
   1   3   0    23299.30    23153.54    374.71 o
   3   3   0    25047.50    24780.60    364.29 o
   5   3   0    24401.08    23777.03    326.77 o
   7   3   0    17475.23    17116.20    205.27 o
   9   3   0    13192.89    13647.49    165.02 o
  11   3   0    12681.63    12092.37    126.73 o
  13   3   0    14344.61    14963.16    179.72 o
  15   3   0    28812.09    28583.42    344.50 o
  17   3   0     6928.46     6995.63    117.34 o
  19   3   0     5689.02     5977.11    145.19 o
  21   3   0     2109.78     2291.74     95.85 o
  23   3   0     2173.75     2257.20    103.00 o
  25   3   0      805.54      710.72     65.31 o
  27   3   0     7193.99     7446.91    262.99 o
  29   3   0      229.48       96.54     76.85 o
  31   3   0      209.31      140.30     87.97 o
   0   4   0     4074.32     3928.35    171.07 o
   2   4   0      405.80      281.74     23.65 o
   4   4   0    15192.03    14790.77    208.06 o
   6   4   0       50.60       45.98     20.00 o
   8   4   0    26705.68    26452.43    352.04 o
  10   4   0     3377.04     3609.99     69.58 o
  12   4   0    13488.06    13908.53    210.03 o
  14   4   0     1861.02     2050.12     60.78 o
  16   4   0     3874.88     4014.54     94.74 o
  18   4   0       20.81       28.53     29.37 o
  20   4   0     4347.87     4345.48    149.22 o
  22   4   0      130.02       86.68     60.27 o
  24   4   0     9119.25     9479.01    303.95 o
  26   4   0        3.32       59.68     67.06 o
   1   5   0    11409.25    11570.35    239.34 o
   3   5   0     2225.04     2189.19     79.57 o
   5   5   0     7782.78     7746.94    150.20 o
   7   5   0      444.84      464.27     42.56 o
   9   5   0      912.85      888.56     46.83 o
  11   5   0     1423.95     1321.67     69.87 o
  13   5   0     4240.42     4210.50    129.37 o
  15   5   0     4970.88     4622.94    121.32 o
  17   5   0     4415.18     4479.14    253.19 o
  19   5   0      511.86      485.11     65.44 o
 -25   1   1      242.00      256.91     58.61 o
 -23   1   1     1453.49     1542.27     75.67 o
 -21   1   1     5291.06     5302.63    117.66 o
 -19   1   1      510.80      466.86     26.87 o
 -17   1   1     4293.98     4247.75     77.71 o
 -15   1   1      120.63      130.34     27.78 o
 -13   1   1    10120.10    11408.82    128.27 o
 -11   1   1       13.75       10.27     10.16 o
  -9   1   1      151.95      159.62     11.25 o
  -7   1   1    15000.83    15744.00    118.50 o
  -5   1   1    52683.76    53482.60    411.69 o
  -3   1   1      280.82      410.08     15.78 o
  -1   1   1      566.87      624.60     16.09 o
   1   1   1    10781.24    11107.47    137.01 o
   3   1   1     7658.94     8156.96     81.16 o
   5   1   1     1383.72     1368.71     24.99 o
   7   1   1     2787.57     2888.90     38.20 o
   9   1   1     1011.01     1084.72     30.17 o
  11   1   1    21298.01    22532.15    224.91 o
  13   1   1      400.52      581.40     24.50 o
  15   1   1     5513.99     5761.68     88.19 o
  17   1   1     2371.55     2236.72     58.74 o
  19   1   1      707.22      702.57     39.40 o
  21   1   1     3363.82     3276.96     97.44 o
  23   1   1       15.88       14.34     41.42 o
  25   1   1      144.66      109.12    111.85 o
  27   1   1     3286.85     2853.61    305.55 o
 -36   2   1      349.61      188.24    144.59 o
 -34   2   1      112.36      171.02    124.74 o
 -32   2   1        3.59        0.00     98.74 o
 -30   2   1      561.66      234.38     83.99 o
 -28   2   1     5015.18     4565.30    253.08 o
 -26   2   1      407.69      324.12     73.42 o
 -24   2   1     3798.78     3697.84    185.61 o
 -22   2   1     2309.21     2182.99     79.09 o
 -20   2   1       17.47       22.24     19.97 o
 -18   2   1      562.16      557.11     28.03 o
 -16   2   1     1944.16     1877.24     46.29 o
 -14   2   1    10799.53    10769.79    129.56 o
 -12   2   1     5403.83     5051.13     58.09 o
 -10   2   1      287.58      274.67     13.20 o
  -8   2   1     9423.14     8975.54    101.77 o
  -6   2   1      430.12      473.39     13.96 o
  -4   2   1     4884.79     4627.28     49.81 o
  -2   2   1     2925.56     2969.65     59.61 o
   0   2   1      268.27      245.55     12.12 o
   2   2   1     7062.22     6722.21     85.27 o
   4   2   1    17540.10    17712.42    174.98 o
   6   2   1     5721.04     5665.07     69.25 o
   8   2   1    34108.65    35144.05    330.88 o
  10   2   1        9.36       30.53     11.45 o
  12   2   1     2292.70     2413.70     41.56 o
  14   2   1     2965.04     3015.97     57.68 o
  16   2   1      404.69      458.03     27.70 o
  18   2   1     5254.32     5396.72     99.42 o
  20   2   1     9917.11    10043.31    173.98 o
  22   2   1     1695.09     1830.21    119.04 o
  24   2   1     1115.43     1124.68    124.13 o
  26   2   1       28.26      127.41     71.06 o
  28   2   1      594.79      480.22    155.50 o
  30   2   1      242.79      145.95    145.95 o
  32   2   1        1.07        0.00    117.31 o
  34   2   1       25.54        0.00    133.68 o
 -33   3   1       37.46        0.00    122.77 o
 -31   3   1     1499.13     1745.50    134.14 o
 -29   3   1       20.16       74.28     74.23 o
 -27   3   1       22.71       34.82     67.57 o
 -25   3   1     1458.12     1376.92     99.65 o
 -23   3   1       67.72       50.78     42.12 o
 -21   3   1     7754.85     7921.92    171.03 o
 -19   3   1     4043.89     3980.30    159.59 o
 -17   3   1    10309.04    10147.02    137.97 o
 -15   3   1     2339.04     2263.67     49.44 o
 -13   3   1     1122.88     1255.82     24.32 o
 -11   3   1      537.93      516.68     17.66 o
  -9   3   1     6887.35     6824.72     94.39 o
  -7   3   1      172.63      234.35     14.72 o
  -5   3   1    12280.81    11718.73    165.26 o
  -3   3   1     3856.53     3588.17     59.83 o
  -1   3   1     4836.77     4397.91     71.50 o
   1   3   1    18682.36    18812.04    260.45 o
   3   3   1     5236.51     5184.26     72.89 o
   5   3   1      435.73      524.02     17.45 o
   7   3   1     2362.44     2328.37     50.21 o
   9   3   1      421.78      509.74     20.32 o
  11   3   1    15735.66    15221.98    171.50 o
  13   3   1     1529.90     1525.48     38.00 o
  15   3   1     9469.70     9722.45    148.85 o
  17   3   1     1400.78     1388.50     63.01 o
  19   3   1      216.91      230.07     38.94 o
  21   3   1      171.47      188.34     45.60 o
  23   3   1      727.67      766.36     68.00 o
  25   3   1      601.82      727.27     75.68 o
  27   3   1     1056.81      900.67    106.04 o
  29   3   1      920.30      606.02    177.39 o
  31   3   1     1583.11     1396.74    600.19 o
 -28   4   1     1425.13     1228.90    199.63 o
 -26   4   1        0.76        3.82     64.63 o
 -24   4   1     2177.90     2279.88    142.94 o
 -22   4   1      739.60      689.05     74.90 o
 -20   4   1     1294.36     1201.70     67.90 o
 -18   4   1      240.00      237.96     31.11 o
 -16   4   1     4610.57     4629.82    104.91 o
 -14   4   1      427.21      469.63     34.93 o
 -12   4   1    17239.87    17106.11    255.86 o
 -10   4   1      498.22      526.47     25.21 o
  -8   4   1    16104.08    16049.26    258.94 o
  -6   4   1       25.23       17.81     20.30 o
  -4   4   1     5612.97     5509.09    125.89 o
  -2   4   1     1677.96     1536.89     50.28 o
   0   4   1     7468.34     7435.87    182.29 o
   2   4   1     3019.12     2795.68     74.35 o
   4   4   1    12018.13    12081.70    197.36 o
   6   4   1      827.66      649.69     23.02 o
   8   4   1     2561.14     2510.94     55.03 o
  10   4   1      300.48      258.29     21.09 o
  12   4   1     2232.65     2464.18     62.60 o
  14   4   1      275.66      289.73     31.23 o
  16   4   1     4298.57     4515.72    103.42 o
  18   4   1     1620.85     1558.10     69.98 o
  20   4   1     1406.78     1562.18     96.81 o
  22   4   1      444.00      393.32     74.07 o
  24   4   1     3906.90     4256.54    196.28 o
  26   4   1       81.83        2.73     68.46 o
 -21   5   1     2085.37     2057.70    131.32 o
 -19   5   1      575.23      629.05    109.80 o
 -17   5   1     3420.10     3489.19    213.44 o
 -15   5   1      324.56      270.14     34.29 o
 -13   5   1     7550.30     7659.16    184.57 o
 -11   5   1     1833.85     1573.48     71.27 o
  -9   5   1     7379.41     7819.57    174.54 o
  -7   5   1     2858.64     2763.40     85.62 o
  -5   5   1     1549.09     1607.77     59.17 o
  -3   5   1     1993.55     1991.17     83.89 o
  -1   5   1     5633.55     5850.09    151.66 o
   1   5   1     2013.17     2125.06     93.41 o
   3   5   1    14293.21    14657.55    243.54 o
   5   5   1     2031.93     2021.72     71.63 o
   7   5   1     6469.05     6318.54    142.81 o
   9   5   1     1067.49     1138.53     59.82 o
  11   5   1     2933.00     3052.46     94.63 o
  13   5   1      117.13      138.67     31.26 o
  15   5   1     2861.78     2871.61    118.13 o
  17   5   1        6.29        0.00     47.72 o
  19   5   1     3818.86     3673.11    178.29 o
 -26   0   2    23158.67    22010.70    728.07 o
 -24   0   2    20173.72    21171.89    712.79 o
 -22   0   2    15292.18    14988.30    418.59 o
 -20   0   2    63997.20    68322.89   1227.99 o
 -18   0   2     1588.04     1543.03     85.38 o
 -16   0   2    71185.80    72616.98   1192.32 o
 -14   0   2    13463.40    13678.06    106.64 o
 -12   0   2    17298.55    16641.97    101.31 o
 -10   0   2   110670.23   118404.00   1756.15 o
  -8   0   2   158268.53   161568.27   2453.13 o
  -6   0   2   189747.83   194337.52   1635.67 o
  -4   0   2    47188.68    48272.50    397.66 o
  -2   0   2      162.12      239.36     82.21 o
   0   0   2      985.65      975.30     47.24 o
   2   0   2     3954.79     4292.00     41.33 o
   4   0   2    28931.30    30317.25    280.03 o
   6   0   2   136512.33   149591.33   1969.01 o
   8   0   2     3170.01     3368.57     83.76 o
  10   0   2    29884.39    29553.73    380.72 o
  12   0   2    46331.37    47917.71    630.40 o
  14   0   2     5839.85     5185.37    126.31 o
  16   0   2    47452.22    47765.47    979.49 o
  18   0   2    11903.98    12111.64    306.35 o
  20   0   2     4396.18     4206.77    158.01 o
  22   0   2    39094.70    40616.59   1229.45 o
 -25   1   2    16345.14    16004.32    363.09 o
 -23   1   2       79.57      153.71     33.24 o
 -21   1   2    16648.50    16065.57    345.95 o
 -19   1   2        0.14      130.88     20.16 o
 -17   1   2    46819.99    47544.71    605.10 o
 -15   1   2     8714.73     9097.84    120.62 o
 -13   1   2    94990.82    93786.23    838.53 o
 -11   1   2     8825.89     8656.80     74.12 o
  -9   1   2    42277.30    41895.36    372.67 o
  -7   1   2    57278.02    57018.16    493.31 o
  -5   1   2    89931.26    89666.48    707.39 o
  -3   1   2     3909.93     3594.29     32.96 o
  -1   1   2   150473.42   152873.48   1370.40 o
   1   1   2     6575.01     6443.40     66.46 o
   3   1   2   121069.98   127577.78   1153.69 o
   5   1   2     8863.99     9339.19    100.08 o
   7   1   2    75803.88    78497.34    821.43 o
   9   1   2      169.13      339.39     18.47 o
  11   1   2    28605.82    29662.33    369.87 o
  13   1   2     5775.83     6605.69     83.44 o
  15   1   2    40821.08    41253.81    579.59 o
  17   1   2       60.32       92.19     25.92 o
  19   1   2    39742.38    38918.92    673.19 o
  21   1   2      438.47      369.89     38.55 o
  23   1   2    17569.06    17261.01    637.41 o
  25   1   2      525.67      204.61    128.22 o
  27   1   2    10328.90     8536.28    635.65 o
 -36   2   2     1036.77     1056.97    162.85 o
 -34   2   2     1988.89     1289.07    157.93 o
 -32   2   2     1474.71     1959.49    235.98 o
 -30   2   2     3192.10     2316.25    180.07 o
 -28   2   2     1880.95     2289.72    200.82 o
 -26   2   2     6997.80     6638.06    261.76 o
 -24   2   2     5280.79     5588.03    158.07 o
 -22   2   2     3306.42     3085.38     82.03 o
 -20   2   2    27852.70    27670.07    470.56 o
 -18   2   2    15359.60    15823.83    204.50 o
 -16   2   2    29042.63    28666.38    346.03 o
 -14   2   2    26078.34    26785.39    298.84 o
 -12   2   2    24000.26    24306.29    244.86 o
 -10   2   2     6669.13     6422.46     63.84 o
  -8   2   2    60132.11    58980.86    544.59 o
  -6   2   2    31860.88    32749.73    340.68 o
  -4   2   2    56251.54    55775.74    595.25 o
  -2   2   2    46998.26    47997.99    526.00 o
   0   2   2    42064.84    41371.28    489.79 o
   2   2   2    13565.66    13310.71    138.60 o
   4   2   2    28337.73    29184.37    304.37 o
   6   2   2    12782.01    11493.58    115.35 o
   8   2   2    38188.29    39496.14    399.60 o
  10   2   2    20501.14    20321.76    215.52 o
  12   2   2    33813.41    35207.43    409.55 o
  14   2   2    25098.86    26144.23    355.29 o
  16   2   2     8147.86     8545.73    145.03 o
  18   2   2     7661.28     8257.93    146.91 o
  20   2   2    10299.84    10151.83    266.26 o
  22   2   2     4801.37     5500.19    206.61 o
  24   2   2     8277.03     8065.84    269.18 o
  26   2   2     6814.39     7477.04    339.91 o
  28   2   2      593.57      543.84    103.08 o
  30   2   2     1225.04     1518.13    240.07 o
  32   2   2     2367.50     1836.02    204.61 o
 -33   3   2     4035.06     3671.41    533.35 o
 -31   3   2      710.87     1005.84    122.37 o
 -29   3   2     4008.63     3958.87    238.01 o
 -27   3   2      864.67      722.40    101.47 o
 -25   3   2    11981.99    12344.03    339.37 o
 -23   3   2      138.40      320.98     45.92 o
 -21   3   2    35731.63    36374.87    686.53 o
 -19   3   2        2.17      102.44     23.41 o
 -17   3   2    28163.17    28258.05    316.98 o
 -15   3   2      576.84      724.40     24.74 o
 -13   3   2    21563.67    21372.28    229.55 o
 -11   3   2        1.90       39.24     13.17 o
  -9   3   2    28164.19    28634.27    315.24 o
  -7   3   2        4.54       55.91     13.73 o
  -5   3   2    50895.97    50323.72    603.98 o
  -3   3   2      158.96      124.58     13.21 o
  -1   3   2    37452.21    36649.00    419.79 o
   1   3   2     2250.96     2550.63     45.09 o
   3   3   2    11861.32    11805.69    139.78 o
   5   3   2     1986.36     2393.71     42.42 o
   7   3   2    44029.24    44600.41    553.30 o
   9   3   2      295.59      320.40     15.15 o
  11   3   2    32742.92    33153.33    385.68 o
  13   3   2        1.15       31.74     17.22 o
  15   3   2     4539.41     4696.47     98.08 o
  17   3   2     1359.13     1492.32     70.97 o
  19   3   2    12927.25    13461.97    306.30 o
  21   3   2       74.00      122.37     49.02 o
  23   3   2     6650.82     6598.94    197.38 o
  25   3   2        0.13       26.23     50.44 o
  27   3   2     2226.24     2427.36    126.72 o
  29   3   2      131.65       38.91     76.49 o
 -28   4   2     2653.68     2847.28    260.86 o
 -26   4   2      495.36      341.12    113.79 o
 -24   4   2     1124.59     1144.25    167.46 o
 -22   4   2      130.34      118.18     54.62 o
 -20   4   2     3514.06     3357.90    107.56 o
 -18   4   2     9628.82     9771.22    192.86 o
 -16   4   2     5971.23     5920.69    141.78 o
 -14   4   2     7295.45     7405.65    140.27 o
 -12   4   2    15450.91    15253.74    245.72 o
 -10   4   2      104.41       91.44     21.30 o
  -8   4   2     9720.30     9360.18    160.13 o
  -6   4   2      855.90      850.53     33.97 o
  -4   4   2     5225.22     5272.73    120.10 o
  -2   4   2    10924.32    10686.79    185.26 o
   0   4   2    14875.23    15018.83    334.07 o
   2   4   2    10827.42    10592.03    154.79 o
   4   4   2    16667.31    16839.21    232.84 o
   6   4   2      921.80      788.06     31.20 o
   8   4   2    11081.25    11456.39    164.42 o
  10   4   2     3748.14     3534.61     76.83 o
  12   4   2     1793.04     1856.58     61.71 o
  14   4   2    11795.27    11604.63    218.95 o
  16   4   2     1409.00     1535.20     63.99 o
  18   4   2     6007.92     5966.95    160.81 o
  20   4   2     6934.44     6853.24    221.63 o
  22   4   2      603.49      715.62     92.93 o
  24   4   2     1906.80     1730.65    119.36 o
 -21   5   2     5174.21     5278.81    255.19 o
 -19   5   2     1768.33     1647.20    159.48 o
 -17   5   2     1419.09     1366.77     80.73 o
 -15   5   2      735.23      589.32     38.94 o
 -13   5   2     2039.30     1976.04     81.90 o
 -11   5   2      421.96      468.45     45.27 o
  -9   5   2     8009.36     8165.85    180.49 o
  -7   5   2       65.43       28.17     29.30 o
  -5   5   2     6167.69     5935.69    122.93 o
  -3   5   2     3963.28     3830.85    118.88 o
  -1   5   2     2959.88     2965.99    107.54 o
   1   5   2        7.06       26.37     29.44 o
   3   5   2     1287.41     1205.58     57.69 o
   5   5   2      853.35      695.40     46.43 o
   7   5   2     5968.43     5451.08    195.23 o
   9   5   2       93.81       32.04     22.99 o
  11   5   2     9284.16     9313.28    180.09 o
  13   5   2       22.02       56.64     33.83 o
  15   5   2     1934.26     1974.20    113.59 o
  17   5   2      110.26      175.35     58.66 o
 -27   1   3     3822.24     3444.92    240.79 o
 -25   1   3      989.90      916.47     57.67 o
 -23   1   3      366.89      353.81     34.78 o
 -21   1   3     1487.63     1215.64     39.65 o
 -19   1   3     3446.04     3438.92     73.06 o
 -17   1   3      742.17      691.52     27.47 o
 -15   1   3     9088.03     9743.82     95.93 o
 -13   1   3     1451.84     1366.34     22.97 o
 -11   1   3     1497.76     1463.58     29.14 o
  -9   1   3     3181.41     2768.33     37.37 o
  -7   1   3    88320.45    90945.37    775.83 o
  -5   1   3    15759.82    17062.40    141.62 o
  -3   1   3     5419.19     5890.36     53.85 o
  -1   1   3    10319.55    10392.83     99.86 o
   1   1   3     5291.04     5778.11     63.51 o
   3   1   3     1321.85     1118.94     23.67 o
   5   1   3      210.10      220.79     15.84 o
   7   1   3    13023.01    14306.56    143.64 o
   9   1   3       91.51       27.45     11.35 o
  11   1   3     7675.94     7867.94    145.51 o
  13   1   3      163.20      126.37     20.73 o
  15   1   3      657.27      621.95     35.76 o
  17   1   3     4617.08     4715.79    112.49 o
  19   1   3      609.79      552.73     36.75 o
  21   1   3     4075.18     4040.54    193.55 o
  23   1   3     2301.03     2217.96    259.17 o
  25   1   3      131.96        0.00    125.49 o
  27   1   3      510.10      150.05    139.13 o
 -38   2   3      122.45       16.37    144.59 o
 -36   2   3      304.82      116.27    124.23 o
 -34   2   3     3803.03     3388.71    469.24 o
 -32   2   3     2040.51     1934.32    169.76 o
 -30   2   3      373.78      285.18    104.16 o
 -28   2   3     1672.04     1332.87    166.27 o
 -26   2   3      302.62      270.31     64.25 o
 -24   2   3      633.12      593.41     40.94 o
 -22   2   3    11576.78    11647.88    166.34 o
 -20   2   3        6.64       16.97     14.82 o
 -18   2   3    14571.45    13904.89    180.14 o
 -16   2   3     2908.92     2965.11     50.36 o
 -14   2   3     6537.47     6847.29     74.89 o
 -12   2   3    10102.51     9823.85     92.22 o
 -10   2   3     1602.34     1817.58     27.81 o
  -8   2   3      684.40      900.30     17.09 o
  -6   2   3       24.05       73.64     10.32 o
  -4   2   3      246.38      251.89     11.45 o
  -2   2   3    28962.57    28655.88    346.86 o
   0   2   3     4936.61     4575.61     57.48 o
   2   2   3     2724.08     2638.82     37.17 o
   4   2   3     8790.67     8952.52     94.63 o
   6   2   3     1692.85     1872.02     31.98 o
   8   2   3      128.10      123.67     15.30 o
  10   2   3     4668.57     4419.56     75.95 o
  12   2   3     1000.13      993.25     53.50 o
  14   2   3     4825.94     4920.38     90.70 o
  16   2   3      366.79      385.37     33.77 o
  18   2   3      257.35      212.40     35.62 o
  20   2   3      661.23      641.33     75.10 o
  22   2   3      789.59      639.93     77.69 o
  24   2   3     1014.93      723.47     85.40 o
  26   2   3      130.81      293.98     87.76 o
  28   2   3       30.40      292.18    117.31 o
  30   2   3     2158.69     1807.59    193.70 o
  32   2   3       92.37       43.65    139.13 o
 -35   3   3      219.07      193.70    133.68 o
 -33   3   3       83.79       63.27     82.78 o
 -31   3   3      447.37      317.97    110.89 o
 -29   3   3     1569.00     1492.38    230.22 o
 -27   3   3      769.11      739.72     90.12 o
 -25   3   3     7284.14     7458.65    236.59 o
 -23   3   3      167.32      189.87     49.03 o
 -21   3   3     2085.80     2112.32     72.12 o
 -19   3   3      213.84      196.63     20.39 o
 -17   3   3      237.63      243.09     18.77 o
 -15   3   3      647.88      706.19     22.95 o
 -13   3   3     6139.40     5985.52     77.35 o
 -11   3   3     3990.70     3938.89     58.98 o
  -9   3   3    15935.02    15245.63    179.16 o
  -7   3   3      133.07      142.11     13.03 o
  -5   3   3    18492.37    18353.90    214.05 o
  -3   3   3       87.66       72.52     11.04 o
  -1   3   3     4453.65     4693.01     66.56 o
   1   3   3     2482.36     2528.19     42.60 o
   3   3   3     9743.04     9730.72    118.63 o
   5   3   3     7972.19     7763.67    115.24 o
   7   3   3    17442.21    17263.98    202.84 o
   9   3   3     1249.00     1108.41     30.59 o
  11   3   3     5785.49     5888.78     80.82 o
  13   3   3      844.64      857.73     30.38 o
  15   3   3     2327.63     2362.22     96.76 o
  17   3   3     1155.83     1174.52     64.05 o
  19   3   3     1273.54     1238.71     72.54 o
  21   3   3     1524.23     1560.99     89.16 o
  23   3   3     3913.92     3773.28    145.40 o
  25   3   3        2.20       79.61     52.68 o
  27   3   3     3496.10     3283.94    146.52 o
  29   3   3       35.84        0.00    117.31 o
 -30   4   3      210.32      303.43     84.53 o
 -28   4   3      319.91      301.94    103.09 o
 -26   4   3      467.06      476.83    145.46 o
 -24   4   3      437.22      358.57     62.92 o
 -22   4   3     2331.91     2578.09    109.31 o
 -20   4   3      816.82      695.17     48.25 o
 -18   4   3     3990.33     4400.94    110.48 o
 -16   4   3     3378.40     2892.01    190.47 o
 -14   4   3     2576.55     2880.33     75.41 o
 -12   4   3      836.51      770.17     35.33 o
 -10   4   3     5648.96     5819.57     96.64 o
  -8   4   3      212.96      252.93     20.40 o
  -6   4   3     6691.90     6966.39    126.40 o
  -4   4   3     3877.75     3740.38     79.07 o
  -2   4   3     9299.91     9403.88    148.66 o
   0   4   3     5189.76     5201.33    106.06 o
   2   4   3     8149.49     7961.06    123.07 o
   4   4   3     3043.57     3122.04     67.70 o
   6   4   3     7949.43     7956.92    118.61 o
   8   4   3     3180.29     3329.45     73.34 o
  10   4   3    11969.12    11951.07    197.94 o
  12   4   3      463.46      504.48     36.07 o
  14   4   3     9778.03     9570.27    190.05 o
  16   4   3     2580.70     2708.95     99.83 o
  18   4   3     6105.71     6389.37    183.76 o
  20   4   3     1461.30     1325.20     80.14 o
  22   4   3     1753.14     1687.62    103.11 o
  24   4   3      389.55      316.38     81.96 o
 -21   5   3      905.35      901.97     73.42 o
 -19   5   3      414.13      421.76     57.21 o
 -17   5   3     4793.05     4738.22    127.15 o
 -15   5   3       22.16       34.77     26.61 o
 -13   5   3     6097.17     6126.48    176.07 o
 -11   5   3       93.57      101.26     36.35 o
  -9   5   3     6850.57     6869.00    158.43 o
  -7   5   3     5217.69     5231.58    126.09 o
  -5   5   3     7197.75     7302.85    145.36 o
  -3   5   3     4104.80     4103.57     97.28 o
  -1   5   3     5194.10     5288.65    133.25 o
   1   5   3      471.92      387.82     35.56 o
   3   5   3     5342.95     5616.25    157.56 o
   5   5   3     1565.67     1427.03     72.14 o
   7   5   3     1152.68     1276.90     56.92 o
   9   5   3      557.93      408.26     35.18 o
  11   5   3     1737.69     1823.14     67.46 o
  13   5   3      101.06      122.25     48.84 o
  15   5   3     5614.55     5939.27    208.99 o
  17   5   3       95.14       50.33     53.42 o
 -28   0   4     1884.37     1836.02    180.06 o
 -26   0   4    21756.22    22611.45    769.70 o
 -24   0   4     6626.78     7432.60    300.63 o
 -22   0   4    21900.73    21261.45    455.77 o
 -20   0   4     8042.27     8409.88    283.50 o
 -18   0   4    28576.22    27966.26    543.96 o
 -16   0   4     8315.07     9079.23    125.10 o
 -14   0   4   109395.02   107121.61   1049.72 o
 -12   0   4    18184.29    17215.08    111.86 o
 -10   0   4   128823.81   136396.42   1802.91 o
  -8   0   4     2833.82     3068.74    107.21 o
  -6   0   4   117807.34   115954.78   1347.15 o
  -4   0   4     2646.72     2660.00     84.92 o
  -2   0   4   156596.05   157428.41   1956.75 o
   0   0   4        4.29        5.76     16.81 o
   2   0   4   157000.55   166732.73   2409.66 o
   4   0   4    22307.21    24790.42    431.20 o
   6   0   4   220122.41   234728.36   3100.75 o
   8   0   4    25892.36    28487.64    480.26 o
  10   0   4    49965.38    53107.54    774.17 o
  12   0   4      563.49      679.22     49.39 o
  14   0   4    12541.69    12449.50    267.90 o
  16   0   4        0.71       15.76     45.94 o
  18   0   4    41666.55    39457.56   1121.06 o
  20   0   4     4784.99     4270.98    315.10 o
 -33   1   4     8179.14     9171.93    785.70 o
 -31   1   4      183.96       70.93    190.97 o
 -29   1   4     2239.91     2632.63    403.76 o
 -27   1   4     2747.24     2169.02     90.35 o
 -25   1   4     4915.93     5304.62    138.97 o
 -23   1   4     6929.35     6349.34    154.19 o
 -21   1   4    42081.20    41808.69    566.19 o
 -19   1   4    30634.61    30461.82    387.18 o
 -17   1   4    37418.93    35870.99    412.92 o
 -15   1   4     8187.61     8362.41     78.13 o
 -13   1   4    56082.44    55953.41    486.21 o
 -11   1   4    32278.97    33546.38    311.74 o
  -9   1   4    65325.47    65572.37    560.20 o
  -7   1   4   260064.89   268443.06   2277.22 o
  -5   1   4    26795.05    26006.59    228.36 o
  -3   1   4    54196.96    54439.19    461.29 o
  -1   1   4   144737.53   145678.84   1259.50 o
   1   1   4    17566.93    16874.30    180.94 o
   3   1   4    64449.50    67842.98    683.22 o
   5   1   4    31184.46    31180.49    280.44 o
   7   1   4    38145.71    40426.05    368.20 o
   9   1   4    25987.65    24542.49    336.40 o
  11   1   4    58808.61    62719.26    901.49 o
  13   1   4    12595.96    12625.89    229.32 o
  15   1   4    50562.25    50956.64    808.18 o
  17   1   4     3961.43     4306.52    110.95 o
  19   1   4    26563.80    26439.93    488.04 o
  21   1   4     7712.76     7723.46    348.04 o
  23   1   4     1022.95      963.03    171.87 o
  25   1   4     5056.42     4954.26    450.14 o
  27   1   4     1115.96      821.16    188.24 o
 -38   2   4      254.74        2.73    118.60 o
 -36   2   4     1558.46     2356.85    191.95 o
 -34   2   4     5090.69     4571.24    291.60 o
 -32   2   4      724.49     1029.85    142.12 o
 -30   2   4     9282.05     9235.86    390.63 o
 -28   2   4     1791.32     1782.84    146.00 o
 -26   2   4    12499.78    11371.63    405.58 o
 -24   2   4     1756.03     1909.87     74.66 o
 -22   2   4    18641.04    18171.27    294.55 o
 -20   2   4      937.66      994.14     32.56 o
 -18   2   4    23431.19    22830.09    277.19 o
 -16   2   4      259.02      303.48     17.58 o
 -14   2   4    39486.53    39430.33    392.25 o
 -12   2   4      623.47      887.70     20.57 o
 -10   2   4    51109.34    50570.52    486.54 o
  -8   2   4     1945.04     1594.73     28.70 o
  -6   2   4    53397.43    52251.70    519.70 o
  -4   2   4     1933.79     1787.91     30.99 o
  -2   2   4    60899.39    60137.59    615.23 o
   0   2   4        6.82        8.06     10.01 o
   2   2   4    86454.52    86717.41    826.09 o
   4   2   4     1006.00     1138.67     26.45 o
   6   2   4    84048.36    87353.66    939.46 o
   8   2   4       75.54       99.05     17.53 o
  10   2   4    36994.86    37510.00    475.35 o
  12   2   4     2293.18     2586.50     64.29 o
  14   2   4    30981.11    31207.19    481.58 o
  16   2   4     1280.98     1234.18     62.43 o
  18   2   4    21967.18    21381.60   1173.78 o
  20   2   4      352.64      556.70     71.93 o
  22   2   4     6525.72     6928.94    246.32 o
  24   2   4     1254.16     1258.56     96.05 o
  26   2   4     6598.90     6697.17    325.97 o
  28   2   4     1584.74     2007.89    270.08 o
  30   2   4     3749.29     3565.16    647.93 o
 -35   3   4     1332.47      875.84    552.44 o
 -33   3   4      857.66     1292.06    202.80 o
 -31   3   4     4467.52     3624.67    213.72 o
 -29   3   4     4211.13     4374.02    200.24 o
 -27   3   4     1983.85     1744.17    214.34 o
 -25   3   4     6071.05     5579.60   1377.70 o
 -23   3   4      768.26      730.94     57.21 o
 -21   3   4     4984.52     4892.66    225.98 o
 -19   3   4     1071.01     1093.96     30.42 o
 -17   3   4     3530.88     3443.89     56.17 o
 -15   3   4     7395.19     7444.65    108.00 o
 -13   3   4     8936.04     8455.13    101.12 o
 -11   3   4    12556.43    13039.89    162.15 o
  -9   3   4    31215.95    30538.67    365.66 o
  -7   3   4     3435.32     3388.23     50.18 o
  -5   3   4    20985.27    21054.07    224.30 o
  -3   3   4     8768.21     8815.47    118.47 o
  -1   3   4    14027.49    13553.72    177.22 o
   1   3   4    39817.00    40648.55    499.24 o
   3   3   4    18645.49    17972.50    249.37 o
   5   3   4    16694.35    16303.43    186.16 o
   7   3   4    18187.33    18482.52    240.17 o
   9   3   4     3457.76     3241.53     65.30 o
  11   3   4    19249.43    19919.98    237.69 o
  13   3   4     9731.15     9494.66    153.11 o
  15   3   4     5449.52     5614.95    148.94 o
  17   3   4     3907.77     4156.77    134.76 o
  19   3   4     2915.22     3146.42    120.96 o
  21   3   4      653.58      795.60     74.70 o
  23   3   4    11088.91    10454.90    293.05 o
  25   3   4      710.99      955.89     81.00 o
  27   3   4     4450.49     4339.98    257.13 o
 -30   4   4      543.66      664.73     95.53 o
 -28   4   4      779.69      723.17    220.61 o
 -26   4   4     3164.96     2895.16    156.30 o
 -24   4   4      246.47      338.80     99.23 o
 -22   4   4    11740.44    12461.24    325.07 o
 -20   4   4       96.06      123.30     42.94 o
 -18   4   4     8944.31     9172.22    211.68 o
 -16   4   4     2891.16     2577.48     76.77 o
 -14   4   4     5536.11     5579.32    108.70 o
 -12   4   4      147.64      198.87     24.55 o
 -10   4   4     8669.07     8712.54    136.91 o
  -8   4   4      336.98      445.04     22.89 o
  -6   4   4    29015.94    28990.88    349.34 o
  -4   4   4      268.81      228.19     23.17 o
  -2   4   4    23402.03    23517.48    374.57 o
   0   4   4     3978.66     4046.45     75.02 o
   2   4   4    14125.07    13907.55    212.07 o
   4   4   4      558.17      607.38     26.68 o
   6   4   4    17388.79    17131.46    252.51 o
   8   4   4     3012.31     2968.89     71.32 o
  10   4   4    12929.10    13193.40    230.29 o
  12   4   4     1212.94     1323.72     56.16 o
  14   4   4    14156.72    14862.26    305.60 o
  16   4   4     3573.21     3817.73    133.30 o
  18   4   4     3660.29     3817.90    137.12 o
  20   4   4       16.65       27.13     48.38 o
  22   4   4      746.44      722.24     83.56 o
 -23   5   4      222.87      177.53     58.88 o
 -21   5   4      243.43      243.25     54.60 o
 -19   5   4     3136.36     2992.66    118.99 o
 -17   5   4      183.81      236.33     37.14 o
 -15   5   4     4450.88     4472.97    101.64 o
 -13   5   4     4789.38     4616.34    124.36 o
 -11   5   4     1337.38     1326.35     65.96 o
  -9   5   4     7971.40     7691.21    173.48 o
  -7   5   4     1980.44     1995.23     77.80 o
  -5   5   4     1733.22     1511.03     75.24 o
  -3   5   4     3139.94     2946.44     95.66 o
  -1   5   4     2028.38     1932.84     51.13 o
   1   5   4     3045.05     2910.10     98.71 o
   3   5   4    13684.73    13606.54    266.12 o
   5   5   4     5258.56     4830.61    100.91 o
   7   5   4     7990.51     8108.27    158.64 o
   9   5   4      354.42      271.52     36.55 o
  11   5   4     1072.62      923.68     63.01 o
  13   5   4        5.30       18.05     47.20 o
  15   5   4     1294.81     1351.59     88.15 o
 -41   1   5      139.68      987.58    215.52 o
 -39   1   5       77.82      477.42    204.61 o
 -37   1   5        1.89       92.76    193.70 o
 -35   1   5       22.89       54.56    188.24 o
 -33   1   5       20.30        2.73    174.60 o
 -31   1   5        6.24        0.00    180.06 o
 -29   1   5     4099.62     3742.91    206.14 o
 -27   1   5        0.65        6.75     24.47 o
 -25   1   5        4.54       15.67     19.37 o
 -23   1   5        3.52       16.95     18.04 o
 -21   1   5     1979.55     1811.59     52.28 o
 -19   1   5     1031.50      952.84     32.22 o
 -17   1   5     5464.91     5825.73     78.66 o
 -15   1   5     2853.59     2741.18     37.35 o
 -13   1   5     6089.59     5876.76     62.24 o
 -11   1   5    11357.94    11800.23    114.53 o
  -9   1   5     3117.99     3409.42     38.22 o
  -7   1   5    14605.64    14695.23    133.21 o
  -5   1   5     2683.56     2966.16     30.99 o
  -3   1   5     3989.47     4218.85     40.56 o
  -1   1   5     1659.81     1747.08     24.69 o
   1   1   5    42222.08    45088.21    435.45 o
   3   1   5     1355.56     1294.44     29.83 o
   5   1   5     6353.86     6823.21     71.41 o
   7   1   5     1629.29     2045.53     51.88 o
   9   1   5     2298.64     2575.40     50.25 o
  11   1   5      470.73      505.03     28.24 o
  13   1   5     4220.88     4524.40     98.48 o
  15   1   5     1441.63     1258.83     66.29 o
  17   1   5     2349.73     2208.52     76.42 o
  19   1   5     2346.96     2219.14    100.35 o
  21   1   5      680.52      732.36    104.22 o
  23   1   5       80.67      147.32    106.40 o
  25   1   5      214.73        2.73    139.13 o
  27   1   5       70.07        2.73    133.68 o
  29   1   5      338.76      349.20    163.69 o
 -38   2   5     2972.62     2685.57    221.03 o
 -36   2   5     1459.30     1703.78    175.82 o
 -34   2   5       48.43       10.82    101.98 o
 -32   2   5      213.93      176.82    104.68 o
 -30   2   5      473.58      463.57    106.67 o
 -28   2   5     7267.54     6613.15    317.57 o
 -26   2   5      506.52      443.70     54.70 o
 -24   2   5     5235.16     4729.49    104.81 o
 -22   2   5      783.98      781.40     26.44 o
 -20   2   5     3217.42     2980.00     52.72 o
 -18   2   5     3805.23     3833.81     63.80 o
 -16   2   5       12.90        6.13     14.05 o
 -14   2   5     8359.86     9046.85    101.55 o
 -12   2   5     3666.88     3414.25     48.44 o
 -10   2   5      553.16      411.01     14.99 o
  -8   2   5      115.22       25.17      9.18 o
  -6   2   5    49530.11    50213.54    493.91 o
  -4   2   5     5710.70     5737.73     66.10 o
  -2   2   5    11505.22    12588.07    125.25 o
   0   2   5      492.44      437.54     17.19 o
   2   2   5     4058.45     4354.79     53.85 o
   4   2   5    12433.15    12408.15    130.08 o
   6   2   5     3791.77     3869.94     60.69 o
   8   2   5      763.23      731.24     29.26 o
  10   2   5    17117.75    17325.76    254.35 o
  12   2   5      191.82      196.95     28.34 o
  14   2   5     9008.49     9723.33    182.20 o
  16   2   5      621.75      587.33     45.71 o
  18   2   5       22.93        2.73     54.63 o
  20   2   5       19.41       37.71     60.06 o
  22   2   5     1422.53     1399.72    101.98 o
  24   2   5     1550.32     1611.38    115.76 o
  26   2   5     4544.00     4719.45    349.20 o
  28   2   5      407.13      332.83    144.59 o
  30   2   5     1561.68     1413.16    207.34 o
 -35   3   5     1874.88     1584.98    639.74 o
 -33   3   5      128.56      267.76     95.72 o
 -31   3   5     1665.79     1374.13    114.82 o
 -29   3   5     2855.31     2935.83    160.33 o
 -27   3   5      225.56      171.41     67.80 o
 -25   3   5     1561.49     1676.49    107.05 o
 -23   3   5      442.39      402.07     45.65 o
 -21   3   5      105.18       56.62     31.54 o
 -19   3   5     8355.26     8275.38    125.46 o
 -17   3   5     2190.62     2115.86     46.56 o
 -15   3   5    13375.54    13357.23    183.62 o
 -13   3   5     9037.42     8717.99    101.43 o
 -11   3   5     3080.28     3085.64     50.62 o
  -9   3   5     5829.57     5819.46     85.75 o
  -7   3   5     3074.98     3149.94     45.11 o
  -5   3   5       28.18       45.74     13.55 o
  -3   3   5    13792.44    13489.39    176.16 o
  -1   3   5      801.30      687.45     23.45 o
   1   3   5    12114.88    11846.69    149.88 o
   3   3   5     9287.59     9365.36    113.72 o
   5   3   5     2574.17     2511.66     58.91 o
   7   3   5     5167.62     5335.57     87.25 o
   9   3   5     1612.94     1581.60     36.40 o
  11   3   5       42.30       34.68     18.03 o
  13   3   5     4381.00     4409.69    105.25 o
  15   3   5       35.81       71.18     46.86 o
  17   3   5     4042.09     4561.59    159.01 o
  19   3   5     3044.58     3185.73    137.73 o
  21   3   5     1911.10     1882.55    104.31 o
  23   3   5      316.97      263.84     62.81 o
  25   3   5        6.92       56.86     58.31 o
  27   3   5      100.35      157.15     69.16 o
 -30   4   5     1921.13     1908.78    492.43 o
 -28   4   5       87.51       57.37     66.78 o
 -26   4   5     6438.50     6554.88    263.31 o
 -24   4   5       22.90       29.45     67.38 o
 -22   4   5     6839.61     6804.76    235.87 o
 -20   4   5        4.28       22.77     38.95 o
 -18   4   5     4666.90     4744.11    140.10 o
 -16   4   5      724.70      810.18     45.13 o
 -14   4   5     7671.45     7557.55    145.21 o
 -12   4   5      161.85      125.38     24.32 o
 -10   4   5    20234.35    20349.43    264.63 o
  -8   4   5       96.85       66.81     16.27 o
  -6   4   5    12955.18    13102.32    180.27 o
  -4   4   5     1573.28     1546.69     32.91 o
  -2   4   5     5109.03     5217.36     74.13 o
   0   4   5        1.34        5.17     16.68 o
   2   4   5     8245.00     8296.82    127.32 o
   4   4   5     1753.22     1584.04     43.77 o
   6   4   5     4903.50     5044.72     99.59 o
   8   4   5     1718.79     1438.85     54.74 o
  10   4   5     3086.09     3266.37     92.88 o
  12   4   5        1.16        7.00     36.83 o
  14   4   5      686.34      817.98     65.45 o
  16   4   5       68.10       66.45     49.29 o
  18   4   5      467.66      430.44     60.98 o
  20   4   5       51.03        5.41     49.27 o
  22   4   5     3791.74     3665.51    164.76 o
 -23   5   5     2253.09     2273.46    115.94 o
 -21   5   5     3095.82     3095.47    123.30 o
 -19   5   5     3051.06     3092.24    113.98 o
 -17   5   5     1063.73      932.87     47.81 o
 -15   5   5     4647.35     4866.52    109.53 o
 -13   5   5      318.29      304.74     28.22 o
 -11   5   5     3444.06     3556.79    103.00 o
  -9   5   5     1432.72     1485.57     70.88 o
  -7   5   5     1520.52     1674.70     70.21 o
  -5   5   5     5333.05     5314.81    104.04 o
  -3   5   5     4333.98     4290.81     97.26 o
  -1   5   5     1337.39     1286.83     57.62 o
   1   5   5      645.81      679.18     37.01 o
   3   5   5     2175.81     2262.56     75.27 o
   5   5   5     1421.29     1308.16     54.17 o
   7   5   5     7965.28     7955.19    168.53 o
   9   5   5     8771.15     8487.35    187.46 o
  11   5   5     2837.38     3059.70    120.57 o
  13   5   5     2106.61     1866.03    115.37 o
 -28   0   6      256.90      128.11     66.50 o
 -26   0   6     7439.00     7970.63    270.36 o
 -24   0   6     5983.22     5659.71    126.68 o
 -22   0   6    52832.29    53533.71    905.40 o
 -20   0   6    23430.41    21816.89    482.68 o
 -18   0   6    74244.38    72547.91   1125.18 o
 -16   0   6     9279.78     9546.46    118.96 o
 -14   0   6    70478.77    68536.40    842.45 o
 -12   0   6    14133.72    14556.49    195.28 o
 -10   0   6    54360.10    52239.82    577.85 o
  -8   0   6     5704.82     5966.96     74.36 o
  -6   0   6    57268.00    55995.40    631.32 o
  -4   0   6    37472.83    40351.88    398.74 o
  -2   0   6   110961.49   112864.75   1137.83 o
   0   0   6    17470.82    16612.92    253.58 o
   2   0   6    67701.86    69350.20   1003.98 o
   4   0   6      192.34      406.81     35.51 o
   6   0   6    19202.59    18871.62    390.67 o
   8   0   6    17143.22    16897.91    483.74 o
  10   0   6    43622.56    46764.31   1084.32 o
  12   0   6    33968.80    34961.34    684.35 o
  14   0   6    50927.63    51960.19   1160.49 o
  16   0   6    10028.92     9965.24    427.97 o
  18   0   6    18728.78    16586.95   1151.27 o
  20   0   6     6019.38     4992.45    447.41 o
  22   0   6     6721.99     5505.34    482.88 o
 -41   1   6     1030.87     4681.45    529.25 o
 -39   1   6     2336.23     3208.27    452.87 o
 -37   1   6      329.42      922.10    240.07 o
 -35   1   6     2543.33     2684.47    420.13 o
 -33   1   6      432.15      201.88    182.78 o
 -31   1   6     5526.01     5499.88    534.71 o
 -29   1   6     2202.50     2217.15    508.79 o
 -27   1   6    43415.24    41218.47   1006.31 o
 -25   1   6     4003.51     4212.85    116.58 o
 -23   1   6    48654.29    47408.25    672.57 o
 -21   1   6     5947.76     6141.74     94.48 o
 -19   1   6    24539.32    23786.23    321.53 o
 -17   1   6     2635.54     2650.12     50.19 o
 -15   1   6    91753.34    91808.17    767.89 o
 -13   1   6     2803.60     3538.00     48.53 o
 -11   1   6   102697.93   101060.63    964.19 o
  -9   1   6    29532.31    28329.90    247.98 o
  -7   1   6    84687.80    84197.22    719.14 o
  -5   1   6    28502.06    28741.57    265.84 o
  -3   1   6    48446.70    48793.38    386.32 o
  -1   1   6     2211.01     2369.81     38.42 o
   1   1   6    56451.45    57204.44    580.49 o
   3   1   6     3423.10     3969.04     62.09 o
   5   1   6   100289.80   101144.89   1256.98 o
   7   1   6     1669.95     1809.92     53.34 o
   9   1   6    58957.04    59815.48   1116.70 o
  11   1   6     4329.05     4399.07    103.68 o
  13   1   6    24501.30    24668.92    408.45 o
  15   1   6      905.97      855.42     54.36 o
  17   1   6     7460.82     7669.89    194.84 o
  19   1   6     1779.32     1665.18    222.34 o
  21   1   6    10247.96    10664.78    467.30 o
  23   1   6     2844.57     2460.76    305.55 o
  25   1   6    14036.74    12759.40    922.10 o
  27   1   6      401.27       62.75    163.69 o
  29   1   6      447.03      180.06    166.42 o
 -40   2   6     2506.72     1533.20    201.88 o
 -38   2   6     1256.17     1855.76    175.45 o
 -36   2   6     2612.40     1999.74    245.53 o
 -34   2   6     1878.55     2129.82    180.38 o
 -32   2   6     1863.87     1206.54    138.98 o
 -30   2   6     6250.65     6682.56    316.56 o
 -28   2   6     4948.33     4533.05    247.32 o
 -26   2   6    10119.78     9687.08    440.97 o
 -24   2   6    12754.55    12102.18    184.17 o
 -22   2   6    11137.60    10679.21    149.91 o
 -20   2   6    13394.42    13330.50    175.98 o
 -18   2   6    32846.83    32172.26    404.06 o
 -16   2   6     4031.60     4302.25     66.18 o
 -14   2   6    97284.00    97127.87   1002.69 o
 -12   2   6    18031.51    18705.20    205.68 o
 -10   2   6    49814.80    49407.84    483.35 o
  -8   2   6    26269.25    26574.18    249.41 o
  -6   2   6    46534.81    46130.18    459.54 o
  -4   2   6     8929.03     8879.18     97.25 o
  -2   2   6    92788.65    94202.23   1022.39 o
   0   2   6    21108.14    21090.36    218.53 o
   2   2   6    37402.08    36360.64    351.20 o
   4   2   6    10362.99     9796.45    111.24 o
   6   2   6    19331.19    19118.78    219.66 o
   8   2   6     1745.66     1512.49     52.26 o
  10   2   6    17569.72    18213.81    290.48 o
  12   2   6     7323.53     7169.06    210.22 o
  14   2   6     9792.65     9617.43    318.07 o
  16   2   6     4754.99     5057.29    195.70 o
  18   2   6    10846.90    11351.66    358.76 o
  20   2   6     1583.88     1899.83    121.21 o
  22   2   6     4512.80     4625.63    201.39 o
  24   2   6     1634.56     2390.58    149.21 o
  26   2   6     1147.29      883.77    193.70 o
  28   2   6     1804.52     2881.56    515.61 o
 -37   3   6      118.94      152.77    120.04 o
 -35   3   6     2202.20     2244.60    188.90 o
 -33   3   6      506.81      779.29     96.94 o
 -31   3   6     4921.16     4816.23    256.31 o
 -29   3   6      811.99     1041.94    134.44 o
 -27   3   6     7850.04     8140.19    264.28 o
 -25   3   6      272.22      212.50     61.53 o
 -23   3   6     8549.18     9039.58    217.27 o
 -21   3   6      118.94      152.28     27.85 o
 -19   3   6    34632.78    34544.18    491.64 o
 -17   3   6     5277.77     4995.91     90.01 o
 -15   3   6    43739.21    44055.02    547.93 o
 -13   3   6     8966.92     8538.64    103.39 o
 -11   3   6    20075.36    20136.74    224.30 o
  -9   3   6      464.83      387.83     16.12 o
  -7   3   6    28482.53    28049.68    287.09 o
  -5   3   6     2751.53     2695.73     42.79 o
  -3   3   6    41017.10    40711.23    516.74 o
  -1   3   6    18675.94    19267.13    258.71 o
   1   3   6    39162.32    39719.57    504.78 o
   3   3   6     6928.86     7344.43    101.68 o
   5   3   6    17143.93    17075.63    211.10 o
   7   3   6     1343.07     1523.05     43.83 o
   9   3   6     4639.22     4546.56     84.43 o
  11   3   6     2378.37     2644.60     76.40 o
  13   3   6    17241.05    17854.69    435.97 o
  15   3   6     2259.37     2332.09    115.63 o
  17   3   6    20771.51    20695.20    493.15 o
  19   3   6      520.21      481.08     68.06 o
  21   3   6     1638.46     1489.51     95.98 o
  23   3   6        3.56       34.31     55.96 o
  25   3   6     1745.24     1764.25    110.57 o
 -32   4   6     1299.80     1175.18    713.40 o
 -30   4   6     1174.38     1377.98    628.83 o
 -28   4   6     6199.50     5787.47    538.48 o
 -26   4   6     5789.19     5957.84    419.16 o
 -24   4   6     1562.64     1683.83    146.75 o
 -22   4   6     6296.99     6127.75    191.08 o
 -20   4   6      734.62      735.57     55.65 o
 -18   4   6     2471.41     2500.67     85.64 o
 -16   4   6     2081.22     2251.34     71.23 o
 -14   4   6    12384.43    12271.28    192.52 o
 -12   4   6     7899.64     8232.81    114.56 o
 -10   4   6    26929.19    26665.26    327.55 o
  -8   4   6     5269.40     5583.51     83.25 o
  -6   4   6    17662.93    17788.15    224.46 o
  -4   4   6      192.25      186.31     17.33 o
  -2   4   6    10736.05    10879.69    157.14 o
   0   4   6     8008.83     7803.70    131.92 o
   2   4   6     3162.99     3160.75     65.42 o
   4   4   6     8779.78     8443.59    148.78 o
   6   4   6     9565.23     9556.21    179.42 o
   8   4   6      744.65      636.85     40.40 o
  10   4   6     8052.55     8214.59    187.55 o
  12   4   6      507.75      385.43     55.35 o
  14   4   6       45.04       57.62     49.12 o
  16   4   6      375.13      399.57     59.77 o
  18   4   6     1376.78     1205.32     81.74 o
  20   4   6     1884.56     1791.26     99.54 o
 -23   5   6     2458.64     2393.71    140.89 o
 -21   5   6      130.91      143.56     49.88 o
 -19   5   6     5012.25     5261.75    151.20 o
 -17   5   6     1554.13     1372.13     71.03 o
 -15   5   6     3592.16     3427.83     89.61 o
 -13   5   6     2109.35     2020.17     62.18 o
 -11   5   6     2880.30     2874.72     72.85 o
  -9   5   6      301.64      231.33     26.79 o
  -7   5   6     4589.85     4699.54     99.05 o
  -5   5   6      117.24       52.35     26.52 o
  -3   5   6    10347.02     9914.11    196.04 o
  -1   5   6      680.66      653.71     37.95 o
   1   5   6     5445.01     5542.37    171.93 o
   3   5   6      417.60      457.23     36.61 o
   5   5   6      270.79      317.15     38.41 o
   7   5   6       54.11       70.44     39.84 o
   9   5   6     3447.74     3369.97    127.18 o
  11   5   6      181.59       55.84     49.54 o
  13   5   6     5420.77     5307.06    220.57 o
 -41   1   7      522.27     2550.79    433.77 o
 -39   1   7     1716.45     2733.57    447.41 o
 -37   1   7      644.25      867.54    234.62 o
 -35   1   7     2075.26     2564.43    403.76 o
 -33   1   7       73.05       98.21    180.06 o
 -31   1   7      593.28      649.29    196.42 o
 -29   1   7      760.69      692.47     61.29 o
 -27   1   7      809.06      770.82     75.01 o
 -25   1   7      902.48      766.02     38.29 o
 -23   1   7     4223.24     4094.80     74.94 o
 -21   1   7      828.87      902.97     34.32 o
 -19   1   7      684.74      531.78     23.87 o
 -17   1   7       39.60       39.43     15.39 o
 -15   1   7      257.84      139.32     14.38 o
 -13   1   7     5479.35     5822.90     69.93 o
 -11   1   7      605.51      549.40     16.70 o
  -9   1   7      189.02      158.85     13.09 o
  -7   1   7     1064.38      821.88     22.08 o
  -5   1   7      433.44      340.41     12.51 o
  -3   1   7     4776.91     4869.46     50.88 o
  -1   1   7     4018.10     3590.70     44.82 o
   1   1   7     2463.38     2681.55     39.12 o
   3   1   7      359.01      390.56     19.52 o
   5   1   7      104.72      112.34     17.67 o
   7   1   7     2335.06     2190.61     71.39 o
   9   1   7     2074.33     2056.01     58.93 o
  11   1   7       61.01       37.18     20.59 o
  13   1   7       52.12       37.10     25.12 o
  15   1   7      809.26      879.48     54.47 o
  17   1   7      245.16      175.45     83.10 o
  19   1   7      173.86      260.36     88.49 o
  21   1   7      210.37      231.63     92.76 o
  23   1   7      885.66     1683.25    270.08 o
  25   1   7       39.96        2.73    152.77 o
  27   1   7      107.86        2.73    160.96 o
  29   1   7      549.44      351.93    180.06 o
 -40   2   7        3.64       80.51    111.24 o
 -38   2   7      517.28      568.39    128.07 o
 -36   2   7      173.95      118.40    107.00 o
 -34   2   7      567.44      359.10    108.22 o
 -32   2   7     2276.14     2005.11    345.11 o
 -30   2   7      596.58      476.26    121.40 o
 -28   2   7      496.63      283.70     93.84 o
 -26   2   7    12561.32    11802.03    209.80 o
 -24   2   7      241.15      216.08     24.59 o
 -22   2   7      750.94      660.05     31.06 o
 -20   2   7      420.73      443.72     25.38 o
 -18   2   7       80.08       71.90     20.36 o
 -16   2   7     7504.61     7198.70     99.70 o
 -14   2   7    45788.62    46265.45    507.77 o
 -12   2   7    29201.64    30235.62    296.56 o
 -10   2   7    17365.42    17182.28    232.34 o
  -8   2   7      463.11      527.00     20.19 o
  -6   2   7        6.07       16.24     11.45 o
  -4   2   7      317.83      309.33     13.66 o
  -2   2   7       48.54       75.57     13.33 o
   0   2   7    10143.65    10091.18    123.91 o
   2   2   7     1486.15     1481.34     33.65 o
   4   2   7    11762.39    11669.94    128.51 o
   6   2   7     4558.46     4541.16     67.85 o
   8   2   7        9.50       18.24     19.57 o
  10   2   7      190.70      216.10     35.99 o
  12   2   7     3125.30     3268.84     93.46 o
  14   2   7       39.33       50.37     42.44 o
  16   2   7    10334.79    10760.94    377.11 o
  18   2   7      416.06      357.49     74.62 o
  20   2   7     9176.54     9079.43    303.59 o
  22   2   7      840.22      939.68     96.83 o
  24   2   7       87.74      189.59     72.80 o
  26   2   7      193.08      178.05     91.25 o
 -37   3   7      144.74      143.68    117.12 o
 -35   3   7     2721.73     2578.07    201.91 o
 -33   3   7      658.29      762.76     96.66 o
 -31   3   7      943.40      916.77    129.28 o
 -29   3   7      755.32      694.01    122.43 o
 -27   3   7      117.27       92.88     63.69 o
 -25   3   7     1167.87     1193.32    118.05 o
 -23   3   7     9030.88     9111.81    257.17 o
 -21   3   7      391.18      339.94     30.70 o
 -19   3   7     8875.97     8676.49    171.11 o
 -17   3   7      288.16      230.77     22.30 o
 -15   3   7      552.05      471.44     25.19 o
 -13   3   7      144.75      148.37     19.69 o
 -11   3   7     4065.35     4008.11     56.83 o
  -9   3   7     4136.69     4080.75     58.93 o
  -7   3   7    14814.68    14479.76    170.65 o
  -5   3   7      190.76      201.87     22.39 o
  -3   3   7    22330.45    22109.78    324.91 o
  -1   3   7      220.55      193.86     20.63 o
   1   3   7     5568.60     5673.28     82.52 o
   3   3   7      278.86      211.56     20.08 o
   5   3   7     1460.39     1530.27     38.17 o
   7   3   7     2353.09     2218.56     59.20 o
   9   3   7     8133.95     7941.44    224.63 o
  11   3   7      873.10      786.10     58.97 o
  13   3   7     6926.18     7426.55    207.57 o
  15   3   7      602.11      536.89     62.71 o
  17   3   7     1228.25     1116.19     86.94 o
  19   3   7      299.94      174.46     63.73 o
  21   3   7      219.45      172.90     62.60 o
  23   3   7      318.45      450.53     73.40 o
 -32   4   7     2034.11     1945.76    867.54 o
 -30   4   7      148.76        2.73    100.94 o
 -28   4   7      337.40      134.63     83.17 o
 -26   4   7      340.02      374.33    134.26 o
 -24   4   7     1230.29     1187.51    194.38 o
 -22   4   7     1401.32     1393.02    117.43 o
 -20   4   7     4900.99     5126.67    141.47 o
 -18   4   7     1893.19     1892.74     64.09 o
 -16   4   7     6220.63     6317.73    115.70 o
 -14   4   7       96.34      123.54     25.12 o
 -12   4   7     4604.75     4813.73     87.28 o
 -10   4   7     1481.70     1383.16     47.17 o
  -8   4   7     3891.65     4024.97     77.85 o
  -6   4   7     6022.49     6111.23     99.13 o
  -4   4   7    10791.91    10899.28    163.48 o
  -2   4   7      190.93      190.60     25.30 o
   0   4   7     5106.68     5180.00     97.59 o
   2   4   7     2613.44     2565.81     63.28 o
   4   4   7     1612.13     1606.52     55.33 o
   6   4   7     9055.54     9490.40    177.52 o
   8   4   7     5628.53     5866.46    150.66 o
  10   4   7     1982.64     2182.10    103.96 o
  12   4   7     5389.61     5187.85    163.71 o
  14   4   7     1714.03     1610.38     89.21 o
  16   4   7     2156.09     2066.21    100.88 o
  18   4   7      900.50      759.01     74.67 o
 -23   5   7     2665.82     2820.65    232.42 o
 -21   5   7        0.42       15.61     45.97 o
 -19   5   7     3843.15     3855.19    128.47 o
 -17   5   7      165.35      198.45     35.69 o
 -15   5   7     3564.82     3907.92     95.86 o
 -13   5   7       13.78       67.82     29.26 o
 -11   5   7     9777.10     9845.09    175.03 o
  -9   5   7      136.65      110.71     29.53 o
  -7   5   7     6584.64     6803.36    134.83 o
  -5   5   7        6.63        9.03     27.37 o
  -3   5   7     5642.34     5806.75    131.86 o
  -1   5   7       41.37       58.68     34.07 o
   1   5   7    16599.78    16105.10    282.76 o
   3   5   7     1643.75     1421.15     64.52 o
   5   5   7     6272.67     6477.05    164.44 o
   7   5   7      237.68      159.08     49.84 o
   9   5   7     2204.00     2258.57    108.61 o
  11   5   7      171.84      108.85     53.60 o
 -42   0   8       16.49      892.09    308.28 o
 -40   0   8     9365.73    11840.03    916.65 o
 -38   0   8      374.37     1936.96    313.73 o
 -36   0   8      326.82      531.98    234.62 o
 -34   0   8     4238.42     5881.82    635.65 o
 -32   0   8     3780.09     3431.97    420.13 o
 -30   0   8     2989.30     2962.73    195.06 o
 -28   0   8    38194.00    36751.92    964.39 o
 -26   0   8       69.17      392.68     94.06 o
 -24   0   8    24238.55    21706.97    929.01 o
 -22   0   8    15055.13    14300.15    296.76 o
 -20   0   8    52770.76    50860.53   1058.24 o
 -18   0   8    23236.22    22667.44    430.88 o
 -16   0   8    65114.33    64676.56   1045.71 o
 -14   0   8       26.23       28.92     17.48 o
 -12   0   8    55319.66    52837.92    614.98 o
 -10   0   8     2335.96     2145.55     40.70 o
  -8   0   8   161291.73   161037.23   2000.92 o
  -6   0   8    53972.73    56847.71    757.89 o
  -4   0   8    95885.05    97165.79   1025.02 o
  -2   0   8    38644.13    39988.35    443.29 o
   0   0   8   107776.33   114465.95   1616.03 o
   2   0   8       22.22       79.27     23.86 o
   4   0   8    98350.52   103465.63   1666.98 o
   6   0   8     5907.93     6386.09    141.18 o
   8   0   8    75326.31    72480.51   1781.78 o
  10   0   8     6721.65     7118.23    222.92 o
  12   0   8    45759.86    46290.94   2165.64 o
  14   0   8       11.03       62.85     41.50 o
  16   0   8     4450.08     4736.30    283.77 o
  18   0   8      596.88      357.38    171.87 o
  20   0   8     3881.54     3511.09    376.48 o
  22   0   8      243.72      133.68    144.59 o
 -41   1   8      190.35      878.45    212.79 o
 -39   1   8      972.19     1613.38    159.05 o
 -37   1   8      675.07      555.13    109.44 o
 -35   1   8    12042.64    14004.12    543.62 o
 -33   1   8     4907.88     4029.43    223.15 o
 -31   1   8    23554.87    24865.57    840.81 o
 -29   1   8     3192.87     2450.85    104.16 o
 -27   1   8     9302.67     9523.09    174.20 o
 -25   1   8      389.18      324.12     33.37 o
 -23   1   8    10859.41    10725.11    165.32 o
 -21   1   8    17115.18    16650.59    247.08 o
 -19   1   8    36644.66    35410.85    450.30 o
 -17   1   8    22038.66    22493.95    263.84 o
 -15   1   8    57545.32    53829.08    570.36 o
 -13   1   8     3467.31     3296.19     42.48 o
 -11   1   8    35963.54    33818.21    300.58 o
  -9   1   8     3481.54     3455.83     50.16 o
  -7   1   8    39552.79    38029.31    369.16 o
  -5   1   8    22478.68    22979.51    184.99 o
  -3   1   8    82369.67    84906.11    709.24 o
  -1   1   8    65361.26    66434.76    683.60 o
   1   1   8    56548.70    56026.27    661.30 o
   3   1   8     6028.88     5779.44     80.84 o
   5   1   8    54479.00    55231.67    698.13 o
   7   1   8      676.30      526.17     32.46 o
   9   1   8    24379.31    25561.81    440.76 o
  11   1   8    13159.93    13013.58    248.29 o
  13   1   8    15513.41    15894.39    275.15 o
  15   1   8     4666.68     4448.78    218.44 o
  17   1   8    33917.00    34946.89   1335.90 o
  19   1   8      665.08      735.44    108.69 o
  21   1   8    10987.56    10475.38    462.48 o
  23   1   8        9.32      324.65    141.86 o
  25   1   8     2964.52     2441.66    354.66 o
  27   1   8      651.30      622.01    226.43 o
 -40   2   8     2888.87     2257.84    160.36 o
 -38   2   8      780.15     1241.11    115.16 o
 -36   2   8     2827.60     2599.99    211.53 o
 -34   2   8     1709.45     2197.92    350.56 o
 -32   2   8     4637.62     4334.27    251.99 o
 -30   2   8     1918.44     2422.64    192.00 o
 -28   2   8    12572.03    12185.00    478.69 o
 -26   2   8     3400.90     3469.43     99.93 o
 -24   2   8    15924.57    15189.25    272.36 o
 -22   2   8    11854.76    11801.78    171.36 o
 -20   2   8    24684.35    24213.17    317.57 o
 -18   2   8     1013.97      928.49     32.42 o
 -16   2   8    24451.93    24039.40    290.04 o
 -14   2   8       64.33      211.49     17.81 o
 -12   2   8    28069.70    27173.96    323.21 o
 -10   2   8     7074.88     6478.93     89.84 o
  -8   2   8    55932.59    56225.12    636.09 o
  -6   2   8      181.95      113.49     14.76 o
  -4   2   8    35110.31    34490.93    376.24 o
  -2   2   8     1901.09     1896.65     36.44 o
   0   2   8    27714.88    26596.35    300.53 o
   2   2   8     6123.74     6823.17     90.85 o
   4   2   8    47311.84    47577.21    548.03 o
   6   2   8     1111.59     1192.67     39.67 o
   8   2   8    44855.95    44357.86    587.74 o
  10   2   8     4033.76     4384.29    118.86 o
  12   2   8    26410.22    26566.09    786.36 o
  14   2   8     3657.33     3990.91    206.49 o
  16   2   8    11741.39    12262.99    385.75 o
  18   2   8     1286.52     1237.75    101.01 o
  20   2   8    10182.66    10804.86    359.77 o
  22   2   8      740.25      573.54     91.11 o
  24   2   8     5727.41     6203.85    253.20 o
  26   2   8      716.38      687.48    145.95 o
 -37   3   8      262.63       11.83     75.19 o
 -35   3   8     2828.21     3780.63    424.91 o
 -33   3   8        6.65       18.17     71.56 o
 -31   3   8     1533.51     1569.66    123.82 o
 -29   3   8      326.79      244.40     68.43 o
 -27   3   8     9649.57    10117.94    418.04 o
 -25   3   8     2901.57     2934.34    201.42 o
 -23   3   8    16373.55    16568.40    345.65 o
 -21   3   8      337.46      244.88     30.84 o
 -19   3   8     7416.80     7243.63    119.61 o
 -17   3   8      635.66      545.79     27.77 o
 -15   3   8    16450.60    16151.18    210.67 o
 -13   3   8    10552.93    11050.76    159.76 o
 -11   3   8    28429.43    27738.34    324.35 o
  -9   3   8    12105.94    12581.13    170.14 o
  -7   3   8    32751.06    31474.39    450.25 o
  -5   3   8    10050.58    10265.27    157.98 o
  -3   3   8    22270.08    21458.35    288.02 o
  -1   3   8     9754.80     9674.93    133.35 o
   1   3   8     8790.42     8538.60    117.05 o
   3   3   8    10219.16     9858.75    129.96 o
   5   3   8    18539.92    18658.82    261.03 o
   7   3   8    24729.35    23932.77    460.44 o
   9   3   8    21364.25    21636.30    503.33 o
  11   3   8     4565.18     4540.88    158.18 o
  13   3   8     7785.97     7965.04    229.91 o
  15   3   8        7.11       42.67     54.35 o
  17   3   8     4867.27     5005.29    181.33 o
  19   3   8     3469.50     3510.78    218.06 o
  21   3   8     6402.45     6576.27    218.24 o
  23   3   8     3335.95     3543.14    176.21 o
 -32   4   8     5193.42     5311.48    593.55 o
 -30   4   8     1522.24     1665.14    150.03 o
 -28   4   8     1298.97     1120.49    128.59 o
 -26   4   8     1419.89     1438.35    114.19 o
 -24   4   8      998.51      961.73    107.91 o
 -22   4   8      373.32      239.20     45.52 o
 -20   4   8     7877.29     8082.49    157.63 o
 -18   4   8      343.88      311.88     47.69 o
 -16   4   8    19192.10    18768.80    302.60 o
 -14   4   8      889.02      846.66     37.73 o
 -12   4   8     5568.79     5966.96    119.67 o
 -10   4   8     2617.03     2435.86     61.90 o
  -8   4   8     4326.99     4396.51     86.09 o
  -6   4   8      119.95       80.34     23.15 o
  -4   4   8    15183.96    15306.00    217.02 o
  -2   4   8      388.07      324.79     28.30 o
   0   4   8    12848.67    12546.47    197.60 o
   2   4   8     5181.84     5254.68    116.68 o
   4   4   8     7235.63     7140.87    146.01 o
   6   4   8     3113.29     3294.84    110.52 o
   8   4   8     3524.40     3601.97    129.72 o
  10   4   8      959.74     1008.60     73.38 o
  12   4   8     8360.36     8466.55    230.06 o
  14   4   8      796.69      732.01     73.07 o
  16   4   8     9915.07     9602.76    272.25 o
  18   4   8     1703.73     1451.53     98.80 o
 -23   5   8     4044.16     4108.31    147.33 o
 -21   5   8      124.20      108.04     51.43 o
 -19   5   8     5037.24     4879.42    152.33 o
 -17   5   8      449.58      456.85     42.94 o
 -15   5   8     1559.88     1509.93     60.96 o
 -13   5   8     3253.71     3407.89     90.78 o
 -11   5   8     1575.27     1518.15     71.78 o
  -9   5   8     1725.34     1824.78     73.18 o
  -7   5   8    10477.45    10621.57    213.26 o
  -5   5   8      795.77      750.69     62.17 o
  -3   5   8     5124.59     5206.48    160.45 o
  -1   5   8      539.73      413.73     40.37 o
   1   5   8      911.62      878.10     53.20 o
   3   5   8      700.61      610.99     53.86 o
   5   5   8     4774.71     4945.38    159.37 o
   7   5   8     1166.31     1049.55     76.46 o
   9   5   8     5595.57     5428.54    174.07 o
 -41   1   9      232.15     1150.02   1166.27 o
 -39   1   9      718.73     1029.46    178.69 o
 -37   1   9        0.33       52.93     84.07 o
 -35   1   9     1070.56     1192.24    130.95 o
 -33   1   9       48.62       40.26     79.66 o
 -31   1   9     1801.09     1681.59    144.54 o
 -29   1   9      265.40      247.12     41.65 o
 -27   1   9      351.34      290.48     34.53 o
 -25   1   9      420.33      297.65     31.50 o
 -23   1   9     2102.96     1868.58     68.48 o
 -21   1   9      237.90      203.56     29.18 o
 -19   1   9      739.27      704.54     27.94 o
 -17   1   9       78.61       70.67     17.76 o
 -15   1   9     1336.17     1118.31     43.73 o
 -13   1   9    11686.84    11961.54    124.79 o
 -11   1   9     3670.24     3524.86     43.50 o
  -9   1   9    10480.38    11422.22    112.76 o
  -7   1   9     2112.41     1750.71     30.75 o
  -5   1   9      472.63      509.29     17.29 o
  -3   1   9     1566.76     1563.52     31.59 o
  -1   1   9      485.05      427.20     21.12 o
   1   1   9     1624.87     1815.20     60.22 o
   3   1   9     2468.63     2442.94     56.51 o
   5   1   9     1278.81     1310.59     51.87 o
   7   1   9      154.27      121.09     23.92 o
   9   1   9     4048.45     3925.38    104.24 o
  11   1   9        5.05        8.42     23.14 o
  13   1   9     3827.29     3052.32    136.71 o
  15   1   9       98.70      217.13     84.62 o
  17   1   9       62.73       49.17     85.83 o
  19   1   9      472.30      572.26    105.63 o
  21   1   9      986.44     1441.44    182.78 o
  23   1   9      564.84      682.03    180.06 o
  25   1   9      783.61      253.71    218.25 o
 -40   2   9      387.95      405.56    143.18 o
 -38   2   9      237.14      148.06     78.27 o
 -36   2   9     2836.15     2850.25    167.80 o
 -34   2   9      331.57      459.85     80.46 o
 -32   2   9      706.75      795.91     86.14 o
 -30   2   9     3341.47     3329.56    158.56 o
 -28   2   9       27.05       38.44     56.00 o
 -26   2   9     1301.54     1026.54     54.05 o
 -24   2   9     3706.97     3572.70    129.31 o
 -22   2   9     5085.89     4939.12     99.63 o
 -20   2   9    19068.65    18534.72    253.19 o
 -18   2   9      192.87      285.93     24.35 o
 -16   2   9     2762.65     2754.44     60.07 o
 -14   2   9      221.40      119.07     17.34 o
 -12   2   9      168.38      186.19     16.34 o
 -10   2   9      723.65      670.94     25.69 o
  -8   2   9     9517.43     9652.39    130.56 o
  -6   2   9    13005.83    13222.93    149.66 o
  -4   2   9    15090.67    15324.85    177.22 o
  -2   2   9       65.52       68.20     15.82 o
   0   2   9    11565.74    11821.23    154.71 o
   2   2   9    10138.27    10243.56    141.06 o
   4   2   9     2149.54     2164.87     45.36 o
   6   2   9      161.64      143.96     20.91 o
   8   2   9     4522.31     4422.45     94.91 o
  10   2   9     9310.51     9051.19    355.00 o
  12   2   9     9481.20     9891.44    329.40 o
  14   2   9        8.10       20.47     61.25 o
  16   2   9      895.23     1025.21    161.91 o
  18   2   9     3155.32     3182.08    174.21 o
  20   2   9      186.30      189.89     73.91 o
  22   2   9      757.00      973.35    104.42 o
  24   2   9      188.36      238.92     82.74 o
 -37   3   9      190.30        0.00     70.40 o
 -35   3   9      456.32      262.17     68.52 o
 -33   3   9      539.32      532.15     95.13 o
 -31   3   9      125.72      140.47     69.23 o
 -29   3   9     3051.06     2866.07    174.54 o
 -27   3   9     4076.37     4313.79    170.81 o
 -25   3   9     1102.58     1121.52     79.12 o
 -23   3   9     2462.57     2341.58     98.30 o
 -21   3   9      731.25      650.55     51.48 o
 -19   3   9     4194.05     3931.24     72.32 o
 -17   3   9     5920.04     5989.41     91.41 o
 -15   3   9     1717.56     1746.78     44.40 o
 -13   3   9    14601.52    15235.19    191.21 o
 -11   3   9     6833.04     6530.29     87.78 o
  -9   3   9     4820.86     4715.69     73.50 o
  -7   3   9     8766.17     8737.13    138.76 o
  -5   3   9     1300.80     1281.45     39.10 o
  -3   3   9      137.23      214.15     21.98 o
  -1   3   9     1692.74     1571.85     46.23 o
   1   3   9      418.30      396.85     27.52 o
   3   3   9     9270.38     9129.22    135.63 o
   5   3   9     3338.67     3378.19     74.49 o
   7   3   9     1529.23     1549.96     84.79 o
   9   3   9     7283.31     7729.94    233.81 o
  11   3   9       30.94       41.59     50.67 o
  13   3   9     1951.84     1870.04     97.70 o
  15   3   9     2650.88     2290.36    127.56 o
  17   3   9       70.31       73.03     60.09 o
  19   3   9     2973.80     2893.48    152.78 o
  21   3   9     1001.84      910.87     90.98 o
 -32   4   9     2523.35     2452.33    311.87 o
 -30   4   9        1.07       39.28     59.47 o
 -28   4   9     3798.45     3605.39    148.16 o
 -26   4   9       24.38       27.94     51.63 o
 -24   4   9     3089.40     3119.65    128.36 o
 -22   4   9       58.18       70.46     39.28 o
 -20   4   9     4199.14     4437.77    106.96 o
 -18   4   9       52.55       18.75     31.88 o
 -16   4   9     9990.96    10300.01    209.58 o
 -14   4   9      455.68      326.72     41.50 o
 -12   4   9     7108.02     7002.84    142.17 o
 -10   4   9      205.27      224.58     28.52 o
  -8   4   9     1979.37     2088.68     60.37 o
  -6   4   9      612.84      523.41     31.99 o
  -4   4   9     9112.33     9209.95    149.07 o
  -2   4   9      783.27      762.88     41.08 o
   0   4   9    13918.12    13727.86    278.64 o
   2   4   9     1911.80     1732.83     73.68 o
   4   4   9     2879.86     2903.87    103.91 o
   6   4   9       48.27       28.25     46.37 o
   8   4   9     1591.51     1657.95     94.14 o
  10   4   9      243.82      201.91     59.14 o
  12   4   9     3134.97     3013.99    138.68 o
  14   4   9      848.33      767.70     79.54 o
  16   4   9     2109.11     2150.57    192.16 o
 -23   5   9      337.89      275.09     59.10 o
 -21   5   9     2082.24     2190.17    131.82 o
 -19   5   9     2091.06     2232.35    104.03 o
 -17   5   9     3631.09     3871.84    119.03 o
 -15   5   9     4896.66     4389.59    124.37 o
 -13   5   9     1735.18     1783.79     65.00 o
 -11   5   9     2562.46     2546.90     79.00 o
  -9   5   9     2253.58     2328.43     83.52 o
  -7   5   9     2729.37     2905.24    104.11 o
  -5   5   9     6674.62     6777.56    230.10 o
  -3   5   9     2408.41     2387.81    102.66 o
  -1   5   9     2908.74     2738.09    102.04 o
   1   5   9     2114.66     2228.54     95.52 o
   3   5   9     2006.81     2090.79     99.45 o
   5   5   9     1970.83     1953.73     99.15 o
   7   5   9     3512.02     3272.92    137.02 o
 -44   0  10     4159.53     7090.38    799.34 o
 -42   0  10     1117.62     3456.52    592.00 o
 -40   0  10     2296.21     4334.98    523.80 o
 -38   0  10      715.84     1876.94    297.36 o
 -36   0  10    11169.41    11234.38    954.84 o
 -34   0  10     8358.06     6555.66    627.47 o
 -32   0  10    11018.46    10500.52    842.99 o
 -30   0  10     6350.73     4774.63    212.46 o
 -28   0  10    36918.13    36256.30   1008.84 o
 -26   0  10     1637.01     1507.19    147.55 o
 -24   0  10    36027.51    35495.07   1333.74 o
 -22   0  10     9221.60     9673.77    375.13 o
 -20   0  10     3400.16     3178.36     88.88 o
 -18   0  10    20309.91    20405.89    444.45 o
 -16   0  10    62429.53    58615.42   1065.39 o
 -14   0  10    30713.01    30599.70    350.38 o
 -12   0  10   109072.65   104055.33   1201.01 o
 -10   0  10      954.95     1001.15     55.66 o
  -8   0  10    74715.91    75055.70    999.76 o
  -6   0  10    21350.97    21774.42    225.35 o
  -4   0  10    40740.75    40456.01    439.80 o
  -2   0  10    27473.01    26422.04    456.99 o
   0   0  10    42796.32    39324.95    732.84 o
   2   0  10    13090.48    11710.66    296.11 o
   4   0  10    64530.81    62482.05   2329.94 o
   6   0  10    12551.18    11982.22    421.34 o
   8   0  10    13571.55    13872.47    668.39 o
  10   0  10      519.63      631.98    151.41 o
  12   0  10     7875.31     8402.60    602.91 o
  14   0  10     1077.40     1216.74    223.71 o
  16   0  10    18967.56    18346.99    812.25 o
  18   0  10     9393.77     8773.62    638.38 o
  20   0  10     9532.31     9125.55    662.93 o
  22   0  10      345.59      106.40    160.96 o
 -43   1  10        4.19      174.60    125.49 o
 -41   1  10     4555.33     4885.89    972.57 o
 -39   1  10      128.03      674.55    177.33 o
 -37   1  10     3966.78     4175.44    733.86 o
 -35   1  10     2978.40     4075.37    229.41 o
 -33   1  10     2520.94     2452.51    151.06 o
 -31   1  10      587.39     1018.74    105.64 o
 -29   1  10     9263.82     8481.90    265.54 o
 -27   1  10       45.27      226.23     32.93 o
 -25   1  10    30784.92    29915.86    524.65 o
 -23   1  10     7438.52     7289.79    143.40 o
 -21   1  10    37975.30    37290.81    556.69 o
 -19   1  10    16976.87    16250.29    245.20 o
 -17   1  10    30554.13    29446.53    396.89 o
 -15   1  10    16016.12    15147.09    190.03 o
 -13   1  10    56174.13    56319.49    574.67 o
 -11   1  10     5890.43     5573.11     63.50 o
  -9   1  10    96940.34    96222.76   1134.16 o
  -7   1  10     9308.58     8958.32    117.88 o
  -5   1  10    73781.41    70886.96    755.66 o
  -3   1  10    43226.65    43828.47    521.75 o
  -1   1  10    40038.61    38715.51    504.14 o
   1   1  10    17510.02    18458.34    291.73 o
   3   1  10    38537.82    38040.71    678.04 o
   5   1  10       80.59      117.67     25.67 o
   7   1  10    38116.78    37316.63    768.57 o
   9   1  10     5071.53     5139.82    121.51 o
  11   1  10    27046.17    26334.75    690.58 o
  13   1  10     8251.68     8592.20    383.52 o
  15   1  10    10713.78    10961.83    494.08 o
  17   1  10      742.00      645.86    119.24 o
  19   1  10     4424.41     5138.80    287.76 o
  21   1  10        9.75      188.87     96.40 o
  23   1  10     5171.46     5270.72    529.25 o
  25   1  10        2.90        2.73    180.06 o
 -40   2  10      678.42     1254.29    867.54 o
 -38   2  10      332.40      330.29    145.92 o
 -36   2  10     4526.67     5306.95    203.94 o
 -34   2  10     4772.20     3835.19    181.77 o
 -32   2  10     5560.46     6112.54    242.70 o
 -30   2  10     1670.16     1498.16    132.31 o
 -28   2  10     9494.80     9828.80    390.24 o
 -26   2  10     2791.29     2504.06     85.72 o
 -24   2  10    15259.97    15198.09    259.81 o
 -22   2  10    11393.37    11366.07    192.15 o
 -20   2  10    25194.50    24229.89    329.45 o
 -18   2  10     5579.00     5844.88     93.49 o
 -16   2  10    50860.91    50360.48    605.36 o
 -14   2  10     5167.41     5407.52     81.70 o
 -12   2  10    53156.90    53432.71    654.14 o
 -10   2  10     2367.36     2476.21     53.53 o
  -8   2  10    75512.08    75483.38    869.60 o
  -6   2  10     4749.71     4671.41     63.41 o
  -4   2  10    53951.41    53854.92    623.31 o
  -2   2  10     9332.64     9072.25    126.67 o
   0   2  10    40645.72    40310.23    537.46 o
   2   2  10     1665.13     1327.09     41.88 o
   4   2  10    43482.91    43173.91    552.65 o
   6   2  10     1653.12     1416.68     40.58 o
   8   2  10    13780.32    13479.59   1148.64 o
  10   2  10     1896.42     1829.74    114.41 o
  12   2  10     6062.19     6462.70    239.75 o
  14   2  10      724.68      890.01    143.55 o
  16   2  10     8506.24     8785.47    303.70 o
  18   2  10     1154.37     1366.47    118.53 o
  20   2  10     3451.11     3252.25    187.94 o
  22   2  10      544.08      793.10    175.36 o
 -37   3  10     1532.60     1483.35    195.06 o
 -35   3  10       11.92       69.43     70.87 o
 -33   3  10     9055.25     8830.34    302.90 o
 -31   3  10      238.82      434.36     78.62 o
 -29   3  10     6118.52     6276.29    221.51 o
 -27   3  10     4402.07     4773.06    162.36 o
 -25   3  10     7900.14     8185.94    222.87 o
 -23   3  10     5000.11     4888.69    137.91 o
 -21   3  10    52176.22    52247.84   1005.40 o
 -19   3  10      301.30      498.36     33.40 o
 -17   3  10    37624.07    36916.05    442.31 o
 -15   3  10      909.45      890.53     32.14 o
 -13   3  10    22532.50    22186.27    272.80 o
 -11   3  10    15374.46    14685.62    184.18 o
  -9   3  10    37964.84    37163.02    460.13 o
  -7   3  10     1999.56     1791.68     49.35 o
  -5   3  10    12713.75    12587.35    186.50 o
  -3   3  10      445.62      493.72     27.78 o
  -1   3  10    13774.57    13492.83    184.48 o
   1   3  10     9946.98    10044.74    169.37 o
   3   3  10    14843.89    14439.36    269.49 o
   5   3  10    17722.53    18545.20    520.85 o
   7   3  10     4050.27     4204.24    138.06 o
   9   3  10     2872.42     2981.70    137.52 o
  11   3  10     5819.28     5908.93    191.11 o
  13   3  10        7.27       34.26     55.94 o
  15   3  10     5056.00     5049.32    187.28 o
  17   3  10     1019.27      787.86     85.04 o
  19   3  10     3075.21     2824.38    149.36 o
 -32   4  10      597.59      489.91    114.98 o
 -30   4  10      133.95       90.99     76.10 o
 -28   4  10      747.25      788.32    152.78 o
 -26   4  10     2730.00     2657.42    220.51 o
 -24   4  10     5576.54     5610.84    292.18 o
 -22   4  10     2243.91     2130.20    128.16 o
 -20   4  10    16326.56    15900.41    381.06 o
 -18   4  10       30.80       63.95     41.14 o
 -16   4  10     9579.38     9589.67    200.87 o
 -14   4  10      244.29      330.25     59.20 o
 -12   4  10     8183.51     8051.19    161.71 o
 -10   4  10     6150.93     6375.34    133.31 o
  -8   4  10    16842.74    16380.96    280.35 o
  -6   4  10     1912.08     2007.40     67.59 o
  -4   4  10    22602.07    22781.46    368.63 o
  -2   4  10      177.17      158.32     33.26 o
   0   4  10    13532.64    13718.88    303.69 o
   2   4  10      130.45       87.29     45.03 o
   4   4  10     5547.17     5858.64    182.17 o
   6   4  10     2217.20     1911.73    102.77 o
   8   4  10     6725.46     6651.12    207.81 o
  10   4  10     2031.39     1860.03    102.11 o
  12   4  10     6976.59     7005.22    217.54 o
  14   4  10        1.89       89.15     61.77 o
 -23   5  10      568.69      447.51     76.38 o
 -21   5  10      685.21      652.60     69.90 o
 -19   5  10       11.28        4.26     48.14 o
 -17   5  10     5255.77     5798.04    161.50 o
 -15   5  10      772.52      701.48     54.49 o
 -13   5  10     8249.50     8622.55    188.09 o
 -11   5  10     2840.75     2817.85     93.45 o
  -9   5  10     3345.12     3524.88     98.94 o
  -7   5  10      463.63      402.58     53.48 o
  -5   5  10      894.32      867.33     88.54 o
  -3   5  10      953.56      794.49     55.80 o
  -1   5  10     6851.11     6749.23    161.35 o
   1   5  10      561.54      552.00     62.26 o
   3   5  10     6697.35     6743.78    199.38 o
   5   5  10      856.63      986.03     79.27 o
 -43   1  11        0.58        5.46    111.85 o
 -41   1  11      116.26      216.27    347.83 o
 -39   1  11      209.54      231.22    210.07 o
 -37   1  11       50.30      136.41    188.24 o
 -35   1  11       68.29       60.69     84.57 o
 -33   1  11     5922.79     6168.49    437.86 o
 -31   1  11      280.59      330.60     85.27 o
 -29   1  11     2694.77     2695.13    117.90 o
 -27   1  11     2937.88     2881.57     86.36 o
 -25   1  11      164.42      113.41     29.55 o
 -23   1  11       27.18       38.59     26.21 o
 -21   1  11     2881.31     2618.42     69.56 o
 -19   1  11     2523.11     2608.04     65.42 o
 -17   1  11     7912.05     7288.31    113.53 o
 -15   1  11     1943.84     1707.01     46.61 o
 -13   1  11       17.28       27.94     15.01 o
 -11   1  11     4239.24     4290.71     71.71 o
  -9   1  11      913.76      870.21     34.23 o
  -7   1  11     2211.06     2526.73     49.31 o
  -5   1  11     1772.94     1789.55     49.19 o
  -3   1  11      387.79      376.84     21.00 o
  -1   1  11     1480.50     1384.58     62.29 o
   1   1  11      263.24      259.07     26.26 o
   3   1  11     3907.48     3817.34    167.04 o
   5   1  11     4093.54     3895.79    152.90 o
   7   1  11     3534.08     3069.58    122.01 o
   9   1  11     3345.25     3200.25    112.47 o
  11   1  11       23.91       29.63     83.76 o
  13   1  11     5130.76     4682.68    368.30 o
  15   1  11     1252.25     1333.60    189.60 o
  17   1  11       17.61       76.06     89.69 o
  19   1  11     1005.93      975.75    132.06 o
  21   1  11      185.47      432.05    111.84 o
  23   1  11       86.61        2.73    169.14 o
 -42   2  11     1015.23      951.01    111.44 o
 -40   2  11     1601.84     2019.46    139.77 o
 -38   2  11        0.52       67.53     78.29 o
 -36   2  11      719.95      638.18    200.52 o
 -34   2  11      119.66      193.36    122.77 o
 -32   2  11      123.61      177.27     80.37 o
 -30   2  11     4155.05     4175.30    219.61 o
 -28   2  11      731.03      858.44     90.86 o
 -26   2  11      722.78      648.70     66.44 o
 -24   2  11    11517.50    11039.12    208.38 o
 -22   2  11      263.16      264.15     30.99 o
 -20   2  11     5629.19     5668.22     99.38 o
 -18   2  11     1253.53     1294.58     41.10 o
 -16   2  11       28.09       20.12     16.73 o
 -14   2  11     3858.24     3713.63     62.10 o
 -12   2  11      115.23      107.26     18.03 o
 -10   2  11     8135.83     7817.87    106.28 o
  -8   2  11     9122.09     8619.23    115.17 o
  -6   2  11       87.97       90.17     18.17 o
  -4   2  11     4309.13     4267.06     75.39 o
  -2   2  11        4.14       17.89     20.02 o
   0   2  11     4478.27     4438.09     87.01 o
   2   2  11     2827.43     2801.62     79.51 o
   4   2  11       13.43       32.14     19.06 o
   6   2  11     1583.70     1652.74     95.81 o
   8   2  11     7271.26     7380.44    264.46 o
  10   2  11       46.14       45.26     63.11 o
  12   2  11     1225.23     1279.03    101.01 o
  14   2  11       59.41       29.20     68.33 o
  16   2  11      439.61      362.13     84.05 o
  18   2  11      160.74       62.57     75.47 o
  20   2  11        3.97       10.17     73.79 o
 -37   3  11      288.75      338.06    101.17 o
 -35   3  11      162.56      244.92     75.39 o
 -33   3  11     3757.19     4217.06    189.94 o
 -31   3  11      937.99     1114.92     99.17 o
 -29   3  11     1670.62     1699.14    104.95 o
 -27   3  11      959.72      968.09     71.66 o
 -25   3  11     2614.77     2537.08    117.59 o
 -23   3  11     1273.34     1267.47     95.65 o
 -21   3  11     7243.65     7343.57    176.65 o
 -19   3  11     1623.41     1632.66     57.38 o
 -17   3  11    10678.27    11055.74    191.63 o
 -15   3  11     1179.72     1040.05     35.44 o
 -13   3  11     9096.02     9241.37    138.10 o
 -11   3  11       30.19       39.32     16.86 o
  -9   3  11      350.52      349.74     23.81 o
  -7   3  11       58.39       64.50     19.12 o
  -5   3  11     7024.58     6614.06    110.41 o
  -3   3  11       62.74       66.71     29.04 o
  -1   3  11    18174.32    18373.59    296.47 o
   1   3  11      905.28      901.42     45.42 o
   3   3  11     7462.21     7579.79    238.06 o
   5   3  11     1295.90     1280.31     83.13 o
   7   3  11     3744.66     3764.44    155.55 o
   9   3  11     1988.23     1839.35    100.24 o
  11   3  11     1686.96     1678.94     99.65 o
  13   3  11      774.76      713.48     81.62 o
  15   3  11     4115.60     4388.87    177.40 o
  17   3  11       45.93       19.02     62.18 o
 -32   4  11      807.94      831.09    164.99 o
 -30   4  11     1545.55     1557.54    227.99 o
 -28   4  11       88.87      204.67     99.68 o
 -26   4  11     3932.92     3791.15    156.33 o
 -24   4  11      821.67      828.69    138.25 o
 -22   4  11      365.54      393.27    102.89 o
 -20   4  11     3834.30     3873.39    160.94 o
 -18   4  11      858.91      905.65     66.24 o
 -16   4  11     2225.04     2048.80    123.23 o
 -14   4  11     3901.37     3939.25    175.28 o
 -12   4  11     5608.38     5561.09    143.83 o
 -10   4  11     7479.46     7775.07    181.59 o
  -8   4  11     5921.50     5968.17    198.20 o
  -6   4  11     7538.37     7756.39    205.03 o
  -4   4  11     3774.58     4005.56    121.80 o
  -2   4  11     2479.77     2618.29    106.85 o
   0   4  11     6358.94     6734.84    184.80 o
   2   4  11     2359.74     2160.46     95.57 o
   4   4  11     2759.06     2884.77    130.46 o
   6   4  11     5396.03     5315.83    181.63 o
   8   4  11     1515.27     1465.20     93.76 o
  10   4  11     2255.14     1959.00    172.47 o
  12   4  11     3533.38     3825.64    162.24 o
 -23   5  11        0.10       44.51     52.67 o
 -21   5  11     4538.12     4716.32    154.51 o
 -19   5  11      188.10       96.25     52.26 o
 -17   5  11     3133.36     3215.01    125.72 o
 -15   5  11      256.07      246.53     45.71 o
 -13   5  11     5841.64     6138.21    181.22 o
 -11   5  11      577.74      524.78     49.21 o
  -9   5  11     6095.14     6310.82    163.17 o
  -7   5  11       46.07       42.24     42.43 o
  -5   5  11     7109.16     7239.00    177.00 o
  -3   5  11        1.19       13.25     39.69 o
  -1   5  11     4832.03     4800.29    166.25 o
   1   5  11      200.48      160.83     54.23 o
   3   5  11     1733.36     1579.20    115.70 o
 -44   0  12      280.87     4244.95    611.10 o
 -42   0  12     7243.99     8893.66    766.60 o
 -40   0  12      811.21      747.50    270.08 o
 -38   0  12    19702.96    19132.28   1415.89 o
 -36   0  12       10.14      220.98    220.98 o
 -34   0  12    10916.23     9087.36    829.35 o
 -32   0  12    10173.94     9215.58    810.25 o
 -30   0  12     4637.88     3410.15    390.12 o
 -28   0  12     1066.70      912.08    111.53 o
 -26   0  12    10601.48     9710.36    380.78 o
 -24   0  12      699.61      558.00     67.29 o
 -22   0  12    49982.02    47681.30    800.22 o
 -20   0  12    30059.45    30571.48    505.45 o
 -18   0  12    34412.45    33663.91    748.65 o
 -16   0  12    63916.61    62386.00   1302.13 o
 -14   0  12    33825.61    34213.89    479.55 o
 -12   0  12    16313.14    15436.01    209.11 o
 -10   0  12    57415.97    56313.16    878.98 o
  -8   0  12       92.65       23.56     25.11 o
  -6   0  12    34307.62    31942.43    517.87 o
  -4   0  12    21118.83    21209.91    418.02 o
  -2   0  12    75203.05    73948.12   1758.31 o
   0   0  12    25254.98    24807.03   1351.78 o
   2   0  12    19798.93    19800.67    851.17 o
   4   0  12     4981.29     4828.77    289.18 o
  12   0  12     3632.96     3813.91    373.75 o
  14   0  12    15977.38    15798.52   1224.92 o
  16   0  12    10327.68    10808.80    946.66 o
  18   0  12     5066.18     4675.99    463.78 o
  20   0  12      812.05      289.18    188.24 o
  22   0  12     3291.69     2302.53    381.94 o
 -43   1  12      281.24     2176.66   2085.65 o
 -41   1  12     7253.79     8405.06    881.18 o
 -39   1  12       37.96      136.48    195.06 o
 -37   1  12     4746.78     5452.68    785.70 o
 -35   1  12     2446.97     2310.64    716.13 o
 -33   1  12     8149.42     9375.34    367.06 o
 -31   1  12      739.16      592.19    115.94 o
 -29   1  12    40114.57    38888.41    912.92 o
 -27   1  12     2019.04     1868.91     79.24 o
 -25   1  12    38039.48    37576.80    616.00 o
 -23   1  12      976.04     1043.41     47.32 o
 -21   1  12    26693.21    25238.18    401.29 o
 -19   1  12     1861.04     1961.29     55.50 o
 -17   1  12    35329.98    33608.20    457.60 o
 -15   1  12     6674.44     6579.03    100.24 o
 -13   1  12    78767.13    76015.14    931.44 o
 -11   1  12     2829.25     2817.57     60.73 o
  -9   1  12    85713.13    83875.80   1064.57 o
  -7   1  12     2900.08     3101.02     67.37 o
  -5   1  12    24229.83    24347.55    384.30 o
  -3   1  12     5639.50     5952.35    119.88 o
  -1   1  12    32577.67    32679.15    590.13 o
   1   1  12    12052.78    11488.88    272.04 o
   3   1  12    49535.89    49326.80   1030.50 o
   5   1  12     6954.58     6444.41    206.74 o
   7   1  12    22747.07    23059.69    582.86 o
   9   1  12      375.10      363.02     96.97 o
  11   1  12    12509.99    12993.52    547.72 o
  13   1  12     1042.17     1017.81    264.63 o
  15   1  12     8375.47     8295.80    413.07 o
  17   1  12     3004.28     3271.55    242.80 o
  19   1  12     9128.08     9830.62    461.48 o
  21   1  12      750.51     1104.51    147.60 o
 -42   2  12     3353.96     3690.88   2208.41 o
 -40   2  12      981.33     2061.74   1471.82 o
 -38   2  12     2953.07     3782.26   1031.23 o
 -36   2  12     3395.13     4717.11    946.66 o
 -34   2  12     4012.88     3910.56    302.82 o
 -32   2  12     2932.14     3901.70    264.63 o
 -30   2  12     8029.41     8077.82    337.92 o
 -28   2  12     5369.64     5725.35    257.25 o
 -26   2  12    11471.99    11337.62    338.19 o
 -24   2  12    12654.45    12305.52    245.00 o
 -22   2  12    19680.31    18675.87    292.39 o
 -20   2  12     7503.84     7103.08    125.21 o
 -18   2  12    21121.10    20870.27    271.06 o
 -16   2  12     9296.32     8531.93    125.92 o
 -14   2  12    26359.09    25756.43    344.15 o
 -12   2  12     4868.62     4479.99     69.23 o
 -10   2  12    32338.17    31521.96    393.75 o
  -8   2  12     1377.65     1221.78     39.20 o
  -6   2  12    27536.45    26927.37    355.42 o
  -4   2  12     9767.82     9660.25    159.28 o
  -2   2  12    29865.02    28528.12    407.67 o
   0   2  12     2864.60     3042.72     70.90 o
   2   2  12    21360.71    20750.73    322.40 o
   4   2  12     2174.88     2524.59    117.22 o
   6   2  12    19404.52    20548.61    672.06 o
   8   2  12     7112.30     7319.20    265.55 o
  10   2  12    23402.58    23880.77    694.39 o
  12   2  12     2189.61     2135.06    140.80 o
  14   2  12    12307.94    12448.58    397.86 o
  16   2  12     1620.24     1347.41    147.83 o
  18   2  12     6211.00     6493.52    274.55 o
  20   2  12     1361.78     1299.48    167.15 o
 -37   3  12     5241.39     6218.42    388.14 o
 -35   3  12       23.49      118.72     68.71 o
 -33   3  12     5428.04     6038.48    228.58 o
 -31   3  12      164.85      115.87     60.81 o
 -29   3  12     8118.25     8470.68    237.50 o
 -27   3  12     2290.24     2219.73    107.95 o
 -25   3  12     4510.48     4831.99    155.19 o
 -23   3  12      363.22      418.05     52.56 o
 -21   3  12     7259.52     7419.44    170.46 o
 -19   3  12       71.00      100.74     29.71 o
 -17   3  12    25084.32    25285.44    395.65 o
 -15   3  12     1634.48     1907.23     57.77 o
 -13   3  12     4702.98     4724.23    103.16 o
 -11   3  12      695.05      736.59     38.19 o
  -9   3  12     6730.40     6733.33    143.11 o
  -7   3  12      503.39      534.33     37.69 o
  -5   3  12    43471.43    42323.75    649.79 o
  -3   3  12     2724.28     2673.34     79.52 o
  -1   3  12    22815.21    23758.02    464.80 o
   1   3  12     3807.08     3688.02    107.64 o
   3   3  12     6990.35     7152.02    187.52 o
   5   3  12     5241.54     5146.55    184.83 o
   7   3  12    10540.86    10506.21    296.11 o
   9   3  12     1749.70     1472.28     96.05 o
  11   3  12    15672.02    15709.65    399.66 o
  13   3  12     2093.03     1955.32    114.99 o
  15   3  12     6032.14     5778.65    208.49 o
 -32   4  12      267.10      281.85     93.32 o
 -30   4  12     4982.54     4277.75    722.77 o
 -28   4  12     6498.93     6607.30    280.67 o
 -26   4  12     9196.77     9363.31    356.44 o
 -24   4  12     7006.87     6990.13    254.45 o
 -22   4  12     3467.54     3643.50    188.11 o
 -20   4  12      242.07      228.02     62.62 o
 -18   4  12     3439.78     3598.84    149.96 o
 -16   4  12      593.29      592.21     68.82 o
 -14   4  12    16006.35    16651.08    410.57 o
 -12   4  12     2604.52     2721.63    174.34 o
 -10   4  12     9613.42     9949.94    252.88 o
  -8   4  12     4606.24     4672.86    148.55 o
  -6   4  12     2709.05     2660.57    127.61 o
  -4   4  12     1544.14     1653.13     75.88 o
  -2   4  12     5125.53     5067.27    154.70 o
   0   4  12       93.26      139.27     50.75 o
   2   4  12    12738.04    12504.67    322.75 o
   4   4  12     1899.82     1994.60    107.62 o
   6   4  12    11555.05    11516.67    313.36 o
   8   4  12     3087.42     3182.21    149.36 o
  10   4  12     2527.15     2572.66    129.45 o
 -21   5  12     4651.85     4877.31    162.27 o
 -19   5  12       13.61       47.89     52.59 o
 -17   5  12     6379.35     6269.50    177.63 o
 -15   5  12      364.91      289.84     51.73 o
 -13   5  12     3136.01     2930.36    107.26 o
 -11   5  12      211.79      162.46     39.55 o
  -9   5  12     1770.70     1587.31    107.30 o
  -7   5  12     1576.90     1477.24     86.01 o
  -5   5  12     3955.34     4085.19    111.34 o
  -3   5  12      296.91      246.81     44.95 o
  -1   5  12     5821.91     5929.38    187.97 o
 -43   1  13        5.52      169.14    117.31 o
 -41   1  13      144.27      301.32    371.02 o
 -39   1  13      213.81      365.05    265.99 o
 -37   1  13     2608.94     2791.17    804.79 o
 -35   1  13      361.62      670.54    115.94 o
 -33   1  13        3.42       23.64     70.76 o
 -31   1  13      402.27      474.61     85.92 o
 -29   1  13      707.82      530.49     81.12 o
 -27   1  13     5011.48     5040.29    114.93 o
 -25   1  13      495.01      470.65     37.06 o
 -23   1  13     2845.17     2704.31     82.35 o
 -21   1  13     4657.86     4328.69    100.13 o
 -19   1  13       68.01       59.29     21.01 o
 -17   1  13      808.30      696.33     34.87 o
 -15   1  13     1331.90     1344.26     47.09 o
 -13   1  13       10.06       21.80     19.40 o
 -11   1  13     4573.04     4743.02     93.46 o
  -9   1  13      458.49      502.84     24.00 o
  -7   1  13     9536.76     9795.59    198.71 o
  -5   1  13     8649.09     8422.49    187.28 o
  -3   1  13     1720.65     1749.71     60.84 o
  -1   1  13     3733.81     3807.51    103.92 o
   1   1  13      291.27      354.21     46.03 o
   3   1  13     3640.42     3596.84    128.23 o
   5   1  13      821.91      821.80     79.04 o
   7   1  13        1.39        5.46    120.04 o
   9   1  13      299.70      344.52    107.20 o
  11   1  13     4512.84     4179.59    311.01 o
  13   1  13       14.62       10.64     85.70 o
  15   1  13      115.39      172.64    103.67 o
  17   1  13     1249.08     1294.87    165.71 o
  19   1  13       51.27      182.63    104.49 o
 -42   2  13      404.97     2460.76   2786.77 o
 -40   2  13        0.62       21.82    109.12 o
 -38   2  13      126.38      319.64    326.01 o
 -36   2  13       11.58      155.80    201.88 o
 -34   2  13     1819.42     2281.15    384.66 o
 -32   2  13       20.26      118.95    162.32 o
 -30   2  13     4782.44     5301.58    235.50 o
 -28   2  13        9.66       53.20     64.44 o
 -26   2  13      924.27      988.74     96.89 o
 -24   2  13      401.77      369.74     62.22 o
 -22   2  13      451.33      386.22     33.15 o
 -20   2  13      687.16      631.84     38.23 o
 -18   2  13     7522.32     6917.10    134.69 o
 -16   2  13     2008.54     2005.99     53.64 o
 -14   2  13     7324.95     6955.24    115.03 o
 -12   2  13     2620.08     2441.42     68.38 o
 -10   2  13       18.65       41.84     19.81 o
  -8   2  13     2907.67     2655.85     59.95 o
  -6   2  13     1409.54     1389.73     67.71 o
  -4   2  13       21.00       37.33     28.50 o
  -2   2  13    12053.40    11707.62    229.30 o
   0   2  13     1790.60     1571.71    133.60 o
   2   2  13    15820.68    16194.76    523.32 o
   4   2  13     1173.19     1090.12     96.22 o
   6   2  13     3472.76     3680.46    182.31 o
   8   2  13      177.34      314.68     91.73 o
  10   2  13      367.12      415.98     82.59 o
  12   2  13       80.11       69.55     73.94 o
  14   2  13     2591.98     2594.43    160.93 o
  16   2  13      450.36      521.21     95.25 o
  18   2  13     2419.71     2294.52    285.09 o
 -37   3  13     2742.82     3328.13    500.88 o
 -35   3  13      166.62      198.91    131.76 o
 -33   3  13      734.76      859.35    132.46 o
 -31   3  13      359.26      360.99     72.85 o
 -29   3  13      140.73      222.24     82.27 o
 -27   3  13     3684.60     3862.85    146.88 o
 -25   3  13     2072.88     2222.88    106.25 o
 -23   3  13     2674.66     2993.72    149.63 o
 -21   3  13     7579.65     7429.62    219.25 o
 -19   3  13      397.52      440.42     50.04 o
 -17   3  13     1643.28     1644.24     76.65 o
 -15   3  13       61.40       76.54     29.27 o
 -13   3  13     1382.79     1271.30     46.31 o
 -11   3  13     5376.07     5311.65    118.64 o
  -9   3  13     7924.05     7728.90    182.04 o
  -7   3  13    10047.54     9943.45    288.33 o
  -5   3  13     6018.75     6012.23    146.19 o
  -3   3  13      619.59      628.91     61.59 o
  -1   3  13     2977.35     2929.20    130.75 o
   1   3  13     1179.60     1067.13     69.81 o
   3   3  13       79.72       99.11     48.11 o
   5   3  13     4286.77     4036.61    163.86 o
   7   3  13      409.07      434.02     71.67 o
   9   3  13     1860.50     1870.56    112.23 o
  11   3  13     3017.84     2919.34    150.47 o
  13   3  13      193.30      126.96     68.11 o
 -32   4  13      138.43      232.28     93.06 o
 -30   4  13     1636.36     1890.80    249.62 o
 -28   4  13     6309.05     6190.83    276.16 o
 -26   4  13     5606.94     5523.69    217.97 o
 -24   4  13      271.98      272.36     71.37 o
 -22   4  13     6219.54     6306.02    236.84 o
 -20   4  13      190.03      216.26     62.95 o
 -18   4  13     6213.59     6563.23    204.27 o
 -16   4  13      121.08      109.69     55.34 o
 -14   4  13     7925.44     8312.78    241.22 o
 -12   4  13      202.76      143.40     53.02 o
 -10   4  13     7281.70     7446.92    214.84 o
  -8   4  13       43.32       57.65     46.97 o
  -6   4  13     2993.23     3126.42    119.88 o
  -4   4  13      609.38      576.25     61.43 o
  -2   4  13     1684.92     1796.15     92.38 o
   0   4  13      158.06      192.31     59.03 o
   2   4  13     6548.31     6826.31    215.62 o
   4   4  13      167.31       72.82     60.47 o
   6   4  13     4319.32     4163.16    167.44 o
   8   4  13       40.63       10.50     61.57 o
 -21   5  13     1190.41     1137.62    155.50 o
 -19   5  13     1658.07     1740.34     95.40 o
 -17   5  13     1851.63     1669.41     91.92 o
 -15   5  13      695.28      774.95     64.91 o
 -13   5  13     6077.83     5967.12    164.33 o
 -11   5  13     1351.06     1251.71     80.32 o
  -9   5  13     3875.49     4048.25    125.30 o
  -7   5  13      986.78      957.13     56.32 o
  -5   5  13      915.32      838.85     58.83 o
  -3   5  13     1042.94      930.29    144.59 o
 -42   0  14     5162.15     8399.87    826.62 o
 -40   0  14     1843.59     3879.38    592.00 o
 -38   0  14     3944.34     5333.47    575.63 o
 -36   0  14     3123.30     4002.15    521.07 o
 -34   0  14     1182.70     1560.48    311.01 o
 -32   0  14     1420.81     1284.94    147.32 o
 -30   0  14    13447.36    13635.13    551.08 o
 -28   0  14     2148.18     1923.32    193.70 o
 -26   0  14    49782.68    47795.04   2033.81 o
 -24   0  14        3.92       25.64     66.06 o
 -22   0  14    40490.72    39496.38    842.35 o
 -20   0  14     2105.14     2422.56    133.82 o
 -18   0  14    18062.10    16588.67    397.90 o
 -16   0  14    11431.78    11506.23    226.93 o
 -14   0  14    24048.12    22919.93    394.98 o
 -12   0  14    11249.51    11057.99    233.04 o
 -10   0  14   101108.19   100327.62   1901.13 o
  -8   0  14     5396.21     5328.44    133.39 o
  -6   0  14    75290.90    73029.95   1874.18 o
  -4   0  14       93.82      150.53     77.75 o
  -2   0  14    12897.76    12852.16    619.28 o
  12   0  14      391.75      471.96    152.77 o
  14   0  14     7996.30     8064.31    742.05 o
  16   0  14      392.47      272.81    204.61 o
  18   0  14     4570.17     3737.52    409.22 o
 -43   1  14     2267.18     3066.89   2639.45 o
 -41   1  14       33.17      351.94    332.83 o
 -39   1  14     2506.37     2893.31    463.78 o
 -37   1  14     1704.13     2686.55    512.89 o
 -35   1  14    10072.05     9765.25    393.08 o
 -33   1  14     2247.44     2775.72    187.40 o
 -31   1  14     6746.74     6582.89    298.73 o
 -29   1  14     3883.57     4307.74    241.44 o
 -27   1  14     3490.19     3103.58     91.76 o
 -25   1  14     5078.53     4841.06    115.65 o
 -23   1  14    23144.15    22095.06    406.52 o
 -21   1  14     4673.98     4250.16    121.83 o
 -19   1  14    48345.51    47246.88    680.31 o
 -17   1  14    23571.08    22379.15    321.74 o
 -15   1  14    55330.91    54484.23    780.69 o
 -13   1  14     8736.91     7795.01    142.12 o
 -11   1  14    24894.76    24210.65    423.28 o
  -9   1  14     7835.92     7666.69    131.42 o
  -7   1  14    47543.89    45946.50    762.11 o
  -5   1  14    11474.65    11940.98    244.43 o
  -3   1  14    60685.61    58933.57   1052.07 o
  -1   1  14     6335.90     6313.68    161.31 o
   1   1  14    12816.76    12192.10    284.28 o
   3   1  14    20134.46    20272.61    650.96 o
   5   1  14     9559.49     9608.43    515.61 o
   7   1  14     9203.47    10088.58    769.33 o
   9   1  14    14358.70    14419.43    732.50 o
  11   1  14      979.62      942.38    140.13 o
  13   1  14     9012.34     9621.33    458.92 o
  15   1  14     4636.68     4776.74    305.94 o
  17   1  14     4059.73     4273.87    294.30 o
 -42   2  14     2029.79     4026.44   3893.02 o
 -40   2  14      452.58      289.18    117.31 o
 -38   2  14     2204.81     2959.31   1160.81 o
 -36   2  14      129.14      235.38    334.19 o
 -34   2  14     7810.10     8726.96    698.40 o
 -32   2  14      199.86      278.38    210.07 o
 -30   2  14    16280.01    16253.21    577.00 o
 -28   2  14     5339.88     5362.60    252.35 o
 -26   2  14    11253.74    11370.35    350.23 o
 -24   2  14     1658.62     1726.25    159.62 o
 -22   2  14    22264.13    21056.81    363.80 o
 -20   2  14      682.30      677.74     42.38 o
 -18   2  14    38048.93    36357.17    643.35 o
 -16   2  14     6883.43     7233.76    133.07 o
 -14   2  14    32571.23    32340.73    482.91 o
 -12   2  14     1003.85     1163.85     55.49 o
 -10   2  14    39510.67    38441.50    680.04 o
  -8   2  14       25.31       43.89     25.91 o
  -6   2  14    43102.17    41473.81    709.59 o
  -4   2  14     1485.87     1494.32     84.09 o
  -2   2  14    40104.85    40184.25   1452.80 o
   0   2  14     1476.35     1562.84    102.69 o
   2   2  14    22873.44    23307.50    893.81 o
   4   2  14      628.78      557.03     86.22 o
   6   2  14    11362.73    11760.16    382.08 o
   8   2  14       86.12       50.93     74.27 o
  10   2  14    10161.84    10211.29    357.56 o
  12   2  14      288.87      343.07     85.06 o
  14   2  14     2928.81     2317.20    362.84 o
  16   2  14      117.91       77.66    105.12 o
 -37   3  14      907.83     2286.20   1026.27 o
 -35   3  14     1393.67     1791.31    571.40 o
 -33   3  14     2574.35     3443.78    458.91 o
 -31   3  14     4732.72     5073.73    282.96 o
 -29   3  14      662.10     1269.35    430.36 o
 -27   3  14    11184.29    11972.44    306.86 o
 -25   3  14     2614.86     3048.97    206.34 o
 -23   3  14    12272.04    12692.11    288.36 o
 -21   3  14     6678.24     6525.64    192.61 o
 -19   3  14     7926.47     8550.78    223.20 o
 -17   3  14     5792.11     5718.20    163.99 o
 -15   3  14    19842.07    20138.91    611.92 o
 -13   3  14     8817.43     7628.99    931.72 o
 -11   3  14    26110.55    24672.32   1134.16 o
  -9   3  14     9846.87     9397.63    347.78 o
  -7   3  14    10049.34     9861.10    256.95 o
  -5   3  14     9488.60     9691.33    254.00 o
  -3   3  14     9697.95     9815.38    280.49 o
  -1   3  14     9453.24     9686.78    222.98 o
   1   3  14    10420.89     9975.67    250.60 o
   3   3  14     6203.83     6683.83    212.15 o
   5   3  14     7231.87     7443.95    235.57 o
   7   3  14     4164.47     4500.51    180.37 o
   9   3  14     3463.60     3161.52    152.05 o
  11   3  14     3807.32     3948.62    176.14 o
 -32   4  14        8.24       97.49     85.87 o
 -30   4  14     5056.81     5195.38    249.98 o
 -28   4  14      767.69      589.04    102.87 o
 -26   4  14       84.25      133.50     74.28 o
 -24   4  14      994.25     1163.17    100.78 o
 -22   4  14     5412.45     5917.27    224.80 o
 -20   4  14     2440.49     2880.39    153.60 o
 -18   4  14    15804.86    16873.79    427.96 o
 -16   4  14      655.10      863.62     77.38 o
 -14   4  14     8670.54     9387.32    269.70 o
 -12   4  14      690.07      551.30     66.67 o
 -10   4  14     8075.05     7895.01    334.31 o
  -8   4  14      734.10      667.98     64.43 o
  -6   4  14    11174.29    11403.58    279.31 o
  -4   4  14     3208.29     3112.26    129.65 o
  -2   4  14    19436.60    19866.40    444.60 o
   0   4  14      417.69      330.49     67.19 o
   2   4  14     7752.73     7701.88    234.03 o
   4   4  14      193.62      148.56     61.72 o
   6   4  14     1105.33     1062.54     94.20 o
 -17   5  14       17.12       61.18     51.33 o
 -15   5  14     2281.94     2107.78    115.50 o
 -13   5  14      100.58      129.06     58.74 o
 -11   5  14     6135.02     6294.02    165.03 o
  -9   5  14     4146.83     4230.77    145.42 o
 -43   1  15     2031.07     3268.35   2785.41 o
 -41   1  15      269.21      229.16    117.31 o
 -39   1  15       75.28      153.55    136.41 o
 -37   1  15      121.81      215.03    173.24 o
 -35   1  15      692.53      716.51    136.41 o
 -33   1  15      234.85      309.01     88.77 o
 -31   1  15     7102.14     6687.60    486.97 o
 -29   1  15        1.67       26.54     66.50 o
 -27   1  15      692.96      635.50     56.66 o
 -25   1  15      367.07      330.98     29.33 o
 -23   1  15      696.09      498.08     36.36 o
 -21   1  15      105.47       76.29     27.82 o
 -19   1  15      224.14      139.34     32.63 o
 -17   1  15      479.84      402.34     33.38 o
 -15   1  15     2348.06     2175.40     85.21 o
 -13   1  15       84.52      109.18     24.16 o
 -11   1  15     2024.92     1996.86     86.91 o
  -9   1  15     3410.58     3257.55     74.32 o
  -7   1  15     2192.00     2126.99     81.42 o
  -5   1  15      263.57      208.01     34.34 o
  -3   1  15      101.08      166.27     40.71 o
  -1   1  15     1889.86     1523.12     78.23 o
   1   1  15     3901.22     3088.88    504.70 o
   9   1  15      199.25      226.43    163.69 o
  11   1  15      133.56      167.14    104.80 o
  13   1  15       53.86       64.07    105.01 o
  15   1  15      114.25      224.51    114.19 o
 -42   2  15      598.23      853.90    133.68 o
 -40   2  15     1690.40     2783.15   2649.00 o
 -38   2  15      440.82     1073.05   1153.99 o
 -36   2  15      454.93     1254.68   1190.82 o
 -34   2  15     3069.44     4099.70    617.92 o
 -32   2  15      424.40     1062.26    826.62 o
 -30   2  15     1135.61     1356.15    233.25 o
 -28   2  15      124.72       85.58     73.66 o
 -26   2  15      411.91      401.27     60.16 o
 -24   2  15     4903.89     4950.08    180.23 o
 -22   2  15     2967.11     2766.80    151.41 o
 -20   2  15       57.31      100.43     29.73 o
 -18   2  15     7597.29     7313.27    237.43 o
 -16   2  15     4425.08     4233.65     94.17 o
 -14   2  15     9764.89     9567.22    173.88 o
 -12   2  15     4176.34     4012.60     98.26 o
 -10   2  15      771.83      818.23     76.05 o
  -8   2  15     6035.43     5833.59    149.78 o
  -6   2  15     2864.23     3084.07    134.80 o
  -4   2  15     2976.40     3050.74    143.57 o
  -2   2  15     5715.73     5674.63    255.40 o
   0   2  15     2414.96     2379.53    149.27 o
   2   2  15       10.15        6.12     67.10 o
   4   2  15      190.26      132.99     73.24 o
   6   2  15      495.51      523.79     90.23 o
   8   2  15     2724.95     3008.18    179.99 o
  10   2  15      254.66       92.35    107.45 o
  12   2  15      526.63      203.11    158.23 o
  14   2  15     2142.84     1856.13    190.46 o
 -37   3  15       48.98       14.17     72.60 o
 -35   3  15      339.94     1430.30    992.36 o
 -33   3  15      391.44      408.96     77.97 o
 -31   3  15     3883.41     4489.76    428.61 o
 -29   3  15      199.18      290.68     91.39 o
 -27   3  15     4164.16     4399.54    155.88 o
 -25   3  15     1327.94     1310.21     84.00 o
 -23   3  15     1468.84     1347.80     79.15 o
 -21   3  15        0.53       29.42     40.00 o
 -19   3  15     2987.08     3068.38    122.13 o
 -17   3  15      503.53      600.17     51.40 o
 -15   3  15    10509.84    10840.74    247.03 o
 -13   3  15       72.71       88.04     36.31 o
 -11   3  15     8104.84     8278.92    432.33 o
  -9   3  15     1537.70     1464.83    140.22 o
  -7   3  15     2225.89     2249.17    131.91 o
  -5   3  15      233.89      341.61     57.29 o
  -3   3  15     2346.70     2430.63    139.15 o
  -1   3  15      308.63      294.55     57.99 o
   1   3  15     5343.40     5572.43    173.06 o
   3   3  15      274.59      229.45     68.39 o
   5   3  15     5442.80     5608.80    200.66 o
   7   3  15     1124.06     1052.55     92.03 o
   9   3  15     1040.88      963.15    120.49 o
 -30   4  15       17.24        9.99     79.21 o
 -28   4  15     2766.64     2712.79    157.90 o
 -26   4  15      436.52      580.91     87.18 o
 -24   4  15     1948.13     2204.20    140.29 o
 -22   4  15     3684.97     3810.54    179.10 o
 -20   4  15     3725.13     4064.51    177.99 o
 -18   4  15     2543.28     2462.48    127.09 o
 -16   4  15      907.20      736.03     75.64 o
 -14   4  15     2104.85     2210.74    114.70 o
 -12   4  15      743.72      778.83     73.97 o
 -10   4  15     2306.63     2153.55    109.85 o
  -8   4  15     3065.73     2764.35    204.10 o
  -6   4  15     8241.38     8580.77    234.34 o
  -4   4  15     3188.48     3237.19    134.58 o
  -2   4  15     6561.26     6533.51    209.68 o
   0   4  15      688.94      610.77     80.23 o
   2   4  15     1013.56     1185.98    122.86 o
   4   4  15      129.76       30.23     64.07 o
 -38   0  16      487.20     1260.39    160.96 o
 -36   0  16    21697.26    21601.23    913.92 o
 -34   0  16     4322.10     5439.86    324.65 o
 -32   0  16    17144.74    15940.39    652.02 o
 -30   0  16    15867.88    15997.68    641.11 o
 -28   0  16     8704.79     8890.93    452.87 o
 -26   0  16    16075.42    16229.57    725.68 o
 -24   0  16     9652.18     9919.43    422.86 o
 -22   0  16    16047.89    15738.51    627.47 o
 -20   0  16    43605.68    40789.46   4956.99 o
 -18   0  16    19579.36    18229.26   1522.29 o
 -16   0  16    56807.18    55387.63   2748.59 o
 -14   0  16    44069.73    44098.08   1118.80 o
 -12   0  16     8024.97     8347.52    263.03 o
 -10   0  16    38130.06    37664.43    974.83 o
  -8   0  16    11933.11    11324.41    485.60 o
  14   0  16      193.93       10.91    196.42 o
 -43   1  16     1234.82     2606.95   2264.34 o
 -41   1  16      533.48      466.89    290.54 o
 -39   1  16     7285.33     8169.22    912.56 o
 -37   1  16      212.60      697.81    111.90 o
 -35   1  16    12146.08    12650.17    493.15 o
 -33   1  16      133.96      551.90     99.40 o
 -31   1  16    15362.75    15757.60    660.20 o
 -29   1  16     3473.37     3292.84    229.16 o
 -27   1  16    26413.51    25562.46   1017.59 o
 -25   1  16      616.72      708.48     69.75 o
 -23   1  16    61531.75    58639.29    978.27 o
 -21   1  16      335.91      409.35     40.95 o
 -19   1  16    31859.76    29985.01    503.88 o
 -17   1  16      521.17      541.95     39.10 o
 -15   1  16    15343.61    14669.03    262.46 o
 -13   1  16       35.71      117.45     28.38 o
 -11   1  16    39564.26    38478.08    526.32 o
  -9   1  16     2083.74     2159.35     68.72 o
  -7   1  16    29936.11    29742.03    537.26 o
  -5   1  16     1088.60      828.29     80.57 o
  -3   1  16    29207.99    28361.58   1152.92 o
  -1   1  16     1182.24      935.15    231.89 o
   9   1  16    19727.50    19718.83   1380.43 o
  11   1  16      272.46       91.85    106.74 o
  13   1  16     6689.49     6503.48    369.58 o
 -42   2  16     1200.87     1645.05    174.60 o
 -40   2  16     1671.63     2955.29   3075.95 o
 -38   2  16     2587.29     3932.37   2215.23 o
 -36   2  16     6666.79     7135.58   1199.01 o
 -34   2  16     1099.22     2172.48    893.46 o
 -32   2  16     6168.34     6311.63    421.49 o
 -30   2  16     5501.93     6632.94    276.17 o
 -28   2  16     6816.50     6866.20    241.72 o
 -26   2  16     9079.84     8833.47    290.69 o
 -24   2  16    13349.68    13451.19    418.94 o
 -22   2  16     6006.40     5817.00    194.19 o
 -20   2  16    11816.50    12818.88    463.10 o
 -18   2  16    12325.58    11951.96    347.89 o
 -16   2  16    13062.50    11832.16   2413.83 o
 -14   2  16    13073.09    12719.12    298.70 o
 -12   2  16    22933.82    22634.70    498.51 o
 -10   2  16     8541.79     8438.71    214.13 o
  -8   2  16    19739.06    19539.21    541.80 o
  -6   2  16     4824.14     4988.05    186.32 o
  -4   2  16     8744.54     8338.92    318.52 o
  -2   2  16     4951.85     4934.37    244.17 o
   0   2  16    10280.44    10161.42    598.82 o
   2   2  16     8055.42     8583.89    341.39 o
   4   2  16    14779.45    14415.23    460.25 o
   6   2  16     2350.76     2569.71    272.81 o
   8   2  16     4520.45     4299.97    326.01 o
  10   2  16     3055.65     3062.69    345.11 o
  12   2  16     3513.70     2940.42    452.87 o
 -37   3  16      268.95      305.55    109.12 o
 -35   3  16     2557.46     2857.64    246.89 o
 -33   3  16      835.85      778.50     80.74 o
 -31   3  16     8776.08     9323.29    368.79 o
 -29   3  16      301.69      397.98     90.59 o
 -27   3  16    10148.99    10503.25    297.53 o
 -25   3  16      295.50      276.74     54.79 o
 -23   3  16     9721.89     9990.77    287.85 o
 -21   3  16      609.68      783.96     65.80 o
 -19   3  16    12663.04    13579.93    361.87 o
 -17   3  16        4.09       82.35     43.20 o
 -15   3  16    19262.64    19681.57    514.26 o
 -13   3  16       19.64       62.95     36.26 o
 -11   3  16    25633.58    26112.83    883.04 o
  -9   3  16      510.41      499.33     72.56 o
  -7   3  16    17592.35    16794.83    413.68 o
  -5   3  16     1685.38     1468.24     88.50 o
  -3   3  16    11054.80    10637.74    591.60 o
  -1   3  16     2883.53     2803.99    123.87 o
   1   3  16    14634.40    15422.22    419.36 o
   3   3  16     1124.45      927.05     90.60 o
   5   3  16     9470.11     9859.41    290.95 o
   7   3  16      738.02      745.48     90.23 o
 -30   4  16      101.53       19.99     82.35 o
 -28   4  16     3271.52     3660.20    187.67 o
 -26   4  16     3056.97     3054.80    171.31 o
 -24   4  16     7638.66     8325.56    400.45 o
 -22   4  16     4869.87     4848.43    200.06 o
 -20   4  16     1212.14     1199.36    103.99 o
 -18   4  16     5936.39     5823.27    254.34 o
 -16   4  16     1391.46     1280.01     89.33 o
 -14   4  16     1233.32     1102.04     95.72 o
 -12   4  16     7840.58     7680.64    244.03 o
 -10   4  16     1648.01     1640.76     99.94 o
  -8   4  16     8329.42     9007.23    322.89 o
  -6   4  16     5425.41     5897.37    182.56 o
  -4   4  16     1492.79     1468.93    102.82 o
  -2   4  16     1858.85     1775.29    112.47 o
   0   4  16      268.89      244.98     69.76 o
 -43   1  17      350.02      433.77    130.95 o
 -41   1  17      553.40      515.61    130.95 o
 -39   1  17        6.44      196.55    304.19 o
 -37   1  17     1116.69     1006.68    147.32 o
 -35   1  17      157.48      133.68     98.21 o
 -33   1  17      517.80      540.17    111.85 o
 -31   1  17       51.03        2.73     81.84 o
 -29   1  17      866.44      993.03    136.41 o
 -27   1  17      284.46      360.11     92.76 o
 -25   1  17     2032.89     1983.14    265.99 o
 -23   1  17      279.06      303.04     42.66 o
 -21   1  17     1891.85     1654.41     64.96 o
 -19   1  17     4275.46     3792.93     88.82 o
 -17   1  17      289.15      259.80     34.68 o
 -15   1  17     7855.94     7799.63    149.18 o
 -13   1  17       46.75       45.50     29.84 o
 -11   1  17      114.04       81.73     26.64 o
  -9   1  17     5302.87     5244.82    129.53 o
  -7   1  17      134.69      143.66     48.40 o
  -5   1  17     1990.38     1876.11    296.00 o
   9   1  17       45.74      128.22    155.50 o
  11   1  17       67.19      218.25    166.42 o
 -40   2  17     1689.66     3531.54   3598.39 o
 -38   2  17     1061.65     2748.76   2666.73 o
 -36   2  17       20.48       35.47     84.57 o
 -34   2  17     1064.35     1726.09   1283.58 o
 -32   2  17      305.62     1148.90    926.20 o
 -30   2  17     1308.09     1324.89    235.98 o
 -28   2  17     6009.30     6070.86    232.70 o
 -26   2  17      744.09      785.40     85.87 o
 -24   2  17     2722.39     2481.53    146.82 o
 -22   2  17     2943.90     3047.24    189.03 o
 -20   2  17     3263.62     3104.21    188.31 o
 -18   2  17      663.26      640.70     68.07 o
 -16   2  17     2979.34     2966.45    132.07 o
 -14   2  17     1325.03     1440.02     95.23 o
 -12   2  17     6449.18     6343.95    211.85 o
 -10   2  17      910.42      836.93     85.71 o
  -8   2  17    12594.46    12723.29    360.34 o
  -6   2  17      372.76      549.38     86.41 o
  -4   2  17       11.79       55.17     68.17 o
  -2   2  17       21.56      169.49     74.94 o
   4   2  17     5974.33     6238.23    355.01 o
   6   2  17      525.28      444.43    123.22 o
   8   2  17     1365.23     1182.86    287.82 o
  10   2  17     1170.53     1025.67    167.78 o
 -37   3  17      995.85      919.38    141.86 o
 -35   3  17     3336.87     3661.82    168.88 o
 -33   3  17      185.09      231.08     65.54 o
 -31   3  17     2008.17     2137.70    119.16 o
 -29   3  17        7.69       23.22     53.57 o
 -27   3  17      406.34      360.00     62.20 o
 -25   3  17     1059.68     1137.85     76.94 o
 -23   3  17      597.07      589.85     61.67 o
 -21   3  17     1422.69     1503.10     87.33 o
 -19   3  17     7405.97     7413.57    207.71 o
 -17   3  17      757.25      778.10     91.35 o
 -15   3  17     5669.19     5780.97    295.17 o
 -13   3  17       11.88       68.89     62.44 o
 -11   3  17     1174.13     1162.42     96.19 o
  -9   3  17      747.34      763.43     82.08 o
  -7   3  17     2495.55     2609.54    139.28 o
  -5   3  17     5972.94     5863.39    185.94 o
  -3   3  17     4199.51     4144.92    197.62 o
  -1   3  17     1577.55     1280.11     86.77 o
   1   3  17     2767.13     2883.45    172.08 o
   3   3  17       16.06       22.36     64.90 o
   5   3  17      501.07      349.63     79.75 o
 -28   4  17     3296.83     3620.94    187.78 o
 -26   4  17      665.17      590.02     88.62 o
 -24   4  17     1127.41     1262.55    109.53 o
 -22   4  17     2288.82     2316.28    138.48 o
 -20   4  17     2034.20     2330.00    141.33 o
 -18   4  17      263.03      205.54     72.12 o
 -16   4  17     6478.87     6808.04    218.48 o
 -14   4  17       17.94       53.70     58.80 o
 -12   4  17     5959.25     5902.87    193.23 o
 -10   4  17      472.45      458.89    121.40 o
  -8   4  17     1852.23     1821.37    137.20 o
  -6   4  17      172.97      158.79     63.16 o
  -4   4  17     1405.76     1217.01     96.27 o
  -2   4  17       16.37       57.69     63.06 o
 -44   0  18     2683.22     2856.34    261.90 o
 -42   0  18       48.54      109.12    109.12 o
 -40   0  18     4158.14     4171.29    300.09 o
 -38   0  18     2807.60     3410.15    261.90 o
 -36   0  18    14569.70    15471.15    690.21 o
 -34   0  18     1509.62     1675.06    177.33 o
 -32   0  18    11892.06    11504.47    507.43 o
 -30   0  18      236.05      204.61    100.94 o
 -28   0  18    11241.09    11059.79    529.25 o
 -26   0  18     5816.77     6135.53    319.19 o
 -24   0  18    37920.46    36976.89   1407.71 o
 -22   0  18     4675.91     5338.92    302.82 o
 -20   0  18    32272.35    32881.99   1301.31 o
 -18   0  18      518.74      521.47     74.85 o
 -16   0  18    21938.32    22570.36    659.90 o
 -14   0  18     8043.87     8528.25    280.16 o
 -12   0  18    19192.09    18722.23    600.10 o
 -10   0  18    10851.03     9679.36    436.50 o
 -43   1  18     6633.41     7114.93    417.40 o
 -41   1  18      753.61      327.37    122.77 o
 -39   1  18     2369.83     3101.87    248.26 o
 -37   1  18     2392.09     1945.15    199.15 o
 -35   1  18      384.71      744.78    130.95 o
 -33   1  18     6525.91     5928.20    324.65 o
 -31   1  18     8092.13     8285.29    401.03 o
 -29   1  18    10693.33    10778.79    499.25 o
 -27   1  18    10357.94    10334.11    477.42 o
 -25   1  18     6303.04     6360.58    350.56 o
 -23   1  18     3230.45     3263.59    150.06 o
 -21   1  18     3376.41     3221.01    180.15 o
 -19   1  18    10578.91    10165.38    205.11 o
 -17   1  18    24727.76    25308.53    464.15 o
 -15   1  18    15713.85    15844.55    338.93 o
 -13   1  18    31971.20    31828.52    798.93 o
 -11   1  18    25722.03    25418.79    674.55 o
  -9   1  18    16156.27    16280.40    740.68 o
  -7   1  18    20817.59    20853.73   1181.27 o
   9   1  18     4948.16     5461.69    556.54 o
 -40   2  18     4174.21     6140.59   3909.39 o
 -38   2  18       84.66      193.70    100.94 o
 -36   2  18     4576.28     5659.38   1905.59 o
 -34   2  18      190.32      409.22    114.58 o
 -32   2  18     6450.45     6678.43    335.56 o
 -30   2  18      146.33      292.82     98.21 o
 -28   2  18    13983.02    14061.30    462.62 o
 -26   2  18        3.37       83.19     69.14 o
 -24   2  18    21576.82    21964.11    592.13 o
 -22   2  18      900.00     1043.27     85.29 o
 -20   2  18    18296.88    17934.35    744.69 o
 -18   2  18        1.58       36.76     52.58 o
 -16   2  18    27199.69    27264.59    710.85 o
 -14   2  18       62.05      106.92     53.50 o
 -12   2  18    25390.86    24965.72    646.12 o
 -10   2  18      442.83      579.01     98.66 o
  -8   2  18    21198.20    20511.27   1394.07 o
  -6   2  18       13.21       94.83     70.79 o
  -4   2  18    28391.55    28298.76   1549.57 o
   4   2  18    12797.21    12359.84    705.22 o
   6   2  18        0.75        9.55    108.03 o
   8   2  18    10862.56    10562.57    513.04 o
 -35   3  18     3287.10     3790.19    172.22 o
 -33   3  18     1224.98     1061.06     91.87 o
 -31   3  18     3035.15     3086.33    147.97 o
 -29   3  18     3019.04     2983.55    145.60 o
 -27   3  18     3209.95     3058.75    132.90 o
 -25   3  18     9121.19     9690.75    271.96 o
 -23   3  18     5110.31     4915.79    159.00 o
 -21   3  18    13103.19    13426.21    327.54 o
 -19   3  18     7898.82     8059.42    538.72 o
 -17   3  18    10374.42    10372.68    424.95 o
 -15   3  18     7117.26     6760.10    242.54 o
 -13   3  18     5976.50     5692.62    210.95 o
 -11   3  18     2510.77     2318.57    129.78 o
  -9   3  18    11716.57    11519.35    438.84 o
  -7   3  18     1597.23     1641.95    115.07 o
  -5   3  18     7241.42     7002.98    280.34 o
  -3   3  18     7804.75     8034.23    239.02 o
  -1   3  18     1573.66     1375.83    107.02 o
   1   3  18     4911.97     5044.06    202.01 o
   3   3  18     1818.60     1654.66    119.72 o
 -28   4  18     5761.58     6001.86    384.66 o
 -26   4  18      820.36      788.40    100.78 o
 -24   4  18     2896.49     2832.16    157.33 o
 -22   4  18       65.47        0.00     69.52 o
 -20   4  18     3404.99     3466.95    179.31 o
 -18   4  18      782.79      953.00    155.82 o
 -16   4  18    11381.88    11725.09    539.58 o
 -14   4  18        0.10       36.20     63.69 o
 -12   4  18    15710.64    16233.45    498.20 o
 -10   4  18      118.87      122.96     82.60 o
  -8   4  18     5268.29     5005.21    413.67 o
  -6   4  18        2.74        8.82     61.35 o
 -43   1  19      181.96      302.82    120.04 o
 -41   1  19      373.04      354.66    120.04 o
 -39   1  19      647.57      791.15    136.41 o
 -37   1  19      233.91      240.07    106.40 o
 -35   1  19      683.80      551.08    117.31 o
 -33   1  19       39.90       49.11     90.03 o
 -31   1  19      409.01      390.12    109.12 o
 -29   1  19        5.87        0.00     76.39 o
 -27   1  19     1114.42     1024.82    233.25 o
 -25   1  19     2020.77     1985.42    321.92 o
 -23   1  19     5207.07     5134.40    175.62 o
 -21   1  19     1354.42     1438.47    140.58 o
 -19   1  19      583.41      541.63     54.76 o
 -17   1  19      404.15      330.12     52.35 o
 -15   1  19      411.60      399.59     59.93 o
 -13   1  19      393.11      489.06     63.61 o
 -11   1  19      815.35      922.99     82.04 o
  -9   1  19     2659.98     2820.87    264.63 o
 -40   2  19      459.73      581.09    120.04 o
 -38   2  19      717.14     1028.50    136.41 o
 -36   2  19      585.01      772.06    117.31 o
 -34   2  19      606.29      341.01    109.12 o
 -32   2  19     4510.98     4182.53    214.20 o
 -30   2  19      312.34      426.77     85.70 o
 -28   2  19     2184.50     2264.73    148.11 o
 -26   2  19      316.06      217.03     69.35 o
 -24   2  19      212.79      125.29     67.47 o
 -22   2  19     1659.64     1644.78    111.06 o
 -20   2  19      215.45      163.51     62.34 o
 -18   2  19     3509.59     3558.51    183.51 o
 -16   2  19     6492.18     6481.36    214.65 o
 -14   2  19      493.73      446.53     68.10 o
 -12   2  19     1828.02     2031.14    169.07 o
 -10   2  19      268.97      313.73     90.44 o
  -8   2  19      863.67      837.09    110.10 o
  -6   2  19      713.99      864.81    166.42 o
  -4   2  19      466.59      627.47    136.41 o
 -35   3  19      487.82      530.42    132.74 o
 -33   3  19      344.29      221.76     69.43 o
 -31   3  19      159.17      121.84     62.98 o
 -29   3  19     1700.10     1876.85    104.95 o
 -27   3  19      153.26      148.31     57.69 o
 -25   3  19     5808.85     5526.82    176.47 o
 -23   3  19     3201.37     3323.56    172.86 o
 -21   3  19     5112.05     5420.59    216.23 o
 -19   3  19      756.83      881.24    105.47 o
 -17   3  19     1094.50     1124.44    103.25 o
 -15   3  19       10.80        5.86     64.31 o
 -13   3  19     7025.18     6792.59    237.29 o
 -11   3  19      147.26       94.73     68.82 o
  -9   3  19     7220.83     6957.74    251.33 o
  -7   3  19      787.64      906.52    121.94 o
  -5   3  19     1346.31     1403.57    129.56 o
  -3   3  19     1942.79     1762.47    124.03 o
  -1   3  19      949.58      848.30    106.19 o
 -24   4  19     1519.17     1590.59    138.27 o
 -22   4  19     2763.13     3155.13    175.85 o
 -20   4  19     3618.75     3748.09    182.60 o
 -18   4  19      629.87      679.94    102.39 o
 -16   4  19     3799.66     3922.86    187.10 o
 -14   4  19       74.63       55.55     82.04 o
 -12   4  19     3625.80     3194.85    178.88 o
 -10   4  19      437.69      381.94    133.68 o
 -42   0  20     9533.69     7747.85    439.23 o
 -40   0  20     2146.55     2627.18    248.26 o
 -38   0  20     4546.69     4624.16    308.28 o
 -36   0  20      267.26      272.81    114.58 o
 -34   0  20     4007.61     3789.35    264.63 o
 -32   0  20     7269.10     7971.56    401.03 o
 -30   0  20    30210.91    30123.87   1227.65 o
 -28   0  20     8579.50     8593.57    436.50 o
 -26   0  20     6690.16     7294.98    365.57 o
 -24   0  20    12062.65    11826.39    515.61 o
 -22   0  20      330.46      402.14     90.03 o
 -20   0  20    18541.00    18230.36    537.86 o
 -18   0  20    10004.48    10776.76    315.25 o
 -16   0  20    22494.08    22307.92    580.35 o
 -14   0  20    11974.09    13285.93    619.28 o
 -12   0  20    37677.54    38512.82   1533.20 o
 -41   1  20     3049.55     3050.03    261.90 o
 -39   1  20      330.49      267.36    114.58 o
 -37   1  20    13587.17    13621.49    622.01 o
 -35   1  20      171.23      220.98    106.40 o
 -33   1  20    16571.38    17326.27    739.32 o
 -31   1  20      698.36      965.75    136.41 o
 -29   1  20    14356.63    14257.14    624.74 o
 -27   1  20       19.48       75.23     67.12 o
 -25   1  20    22937.28    22981.76    563.99 o
 -23   1  20      397.97      478.82     63.23 o
 -21   1  20    44305.13    45239.93    965.44 o
 -19   1  20      131.11      242.06     82.30 o
 -17   1  20    41306.77    41963.03    893.85 o
 -15   1  20     1886.46     1878.42    139.39 o
 -13   1  20    18057.52    18647.72    435.08 o
 -11   1  20        0.46       73.66     77.16 o
 -38   2  20     1736.53     1306.77    169.14 o
 -36   2  20     3328.42     3838.46    272.81 o
 -34   2  20     5275.69     5041.34    232.64 o
 -32   2  20     4286.51     4823.22    222.50 o
 -30   2  20     9156.81     9408.02    344.52 o
 -28   2  20     4208.59     4402.51    391.48 o
 -26   2  20     5835.05     5777.31    219.22 o
 -24   2  20    13415.78    13126.40    390.07 o
 -22   2  20     7890.86     8108.33    256.65 o
 -20   2  20    12257.90    11810.72    339.75 o
 -18   2  20    12598.11    12927.19    378.49 o
 -16   2  20     5076.95     4982.52    193.05 o
 -14   2  20     8562.96     9000.87    274.33 o
 -12   2  20    15284.67    15170.96    699.76 o
 -10   2  20     9332.34     9738.88    657.48 o
  -8   2  20    13892.83    13847.92    842.99 o
  -6   2  20     8870.30     8934.58    559.26 o
 -33   3  20     3689.90     3713.63    242.26 o
 -31   3  20      518.24      538.88     75.05 o
 -29   3  20     7640.32     7705.02    283.51 o
 -27   3  20       44.38       83.27     75.48 o
 -25   3  20    11158.97    11798.38    593.68 o
 -23   3  20      926.56      920.76    100.05 o
 -21   3  20     7495.90     7702.02    475.97 o
 -19   3  20      198.20      241.77    116.14 o
 -17   3  20     9165.13     9122.97    309.30 o
 -15   3  20     1522.43     1818.50    118.92 o
 -13   3  20    12350.45    11815.72    357.93 o
 -11   3  20      579.31      541.35     85.24 o
  -9   3  20    13028.95    11114.33   1557.41 o
  -7   3  20     2913.86     3219.29    265.99 o
  -5   3  20    10654.15    10459.60    534.71 o
  -3   3  20      105.02       91.50     79.50 o
 -41   1  21        8.38       68.20    106.40 o
 -39   1  21      267.87      335.56    109.12 o
 -37   1  21        8.15      158.23    109.12 o
 -35   1  21      548.60      720.22    128.22 o
 -33   1  21     1242.81     1072.15    141.86 o
 -31   1  21      309.55      242.80    109.12 o
 -29   1  21     2642.05     2574.68    140.56 o
 -27   1  21      321.17      309.31     60.55 o
 -25   1  21      108.69       92.54     52.09 o
 -23   1  21      181.73      163.65     56.22 o
 -21   1  21     1492.81     1599.41    119.49 o
 -19   1  21     1387.66     1483.73     87.61 o
 -17   1  21     2353.86     2171.41    114.59 o
 -15   1  21     3172.09     3289.00    137.03 o
 -13   1  21      236.30      290.86     57.81 o
 -11   1  21       80.94      267.36    120.04 o
 -38   2  21     1418.82     1437.72    169.14 o
 -36   2  21     1038.07     1151.27    155.50 o
 -34   2  21      202.51      203.42     83.75 o
 -32   2  21        1.69        1.64     63.56 o
 -30   2  21       10.44        2.73     61.52 o
 -28   2  21      732.12      502.87    142.32 o
 -26   2  21     3900.31     3928.25    169.63 o
 -24   2  21        1.33       21.77     60.59 o
 -22   2  21     6156.23     5860.19    221.69 o
 -20   2  21     3328.27     3196.37    158.09 o
 -18   2  21       88.78      108.07     58.18 o
 -16   2  21      419.59      373.24     68.28 o
 -14   2  21      121.35       81.60     84.29 o
 -12   2  21        5.29       72.07     81.28 o
 -10   2  21     4060.71     4389.32    236.63 o
  -8   2  21     1290.32     1552.30    210.07 o
 -31   3  21      112.69       78.32     82.04 o
 -29   3  21     7831.54     8121.26    615.93 o
 -27   3  21      175.68      121.00     82.11 o
 -25   3  21      963.16      886.68    150.48 o
 -23   3  21      217.53      121.25     75.75 o
 -21   3  21      312.91      234.49     92.63 o
 -19   3  21     2202.26     2050.36    138.25 o
 -17   3  21     2989.52     2786.44    199.09 o
 -15   3  21     1619.02     1338.83    108.78 o
 -13   3  21     3349.82     3262.21    168.22 o
 -11   3  21      134.28      132.78     68.63 o
  -9   3  21     2293.13     2812.92    500.61 o
  -7   3  21       95.06      166.86    156.87 o
 -40   0  22      498.54      913.92    160.96 o
 -36   0  22      402.65      327.37    117.31 o
 -34   0  22     7541.51     8042.49    425.59 o
 -32   0  22     1806.81     1527.75    169.14 o
 -30   0  22     3847.32     4337.71    291.91 o
 -28   0  22     8831.63     8942.77    458.32 o
 -26   0  22    22889.98    22703.39    911.19 o
 -24   0  22      127.55      165.13     84.25 o
 -22   0  22    22987.44    22993.16    657.11 o
 -20   0  22     1326.85     1636.18    112.37 o
 -18   0  22    26665.74    26438.09    784.59 o
 -16   0  22      154.02      158.23     90.03 o
 -14   0  22    31726.50    32006.27   1295.86 o
 -39   1  22      849.01      728.41    150.05 o
 -37   1  22     6127.69     6727.54    384.66 o
 -35   1  22     1712.98     1579.58    188.24 o
 -33   1  22     2291.13     2665.37    234.62 o
 -31   1  22     6484.51     6255.57    343.74 o
 -29   1  22     2898.83     3221.38    182.10 o
 -27   1  22     7413.14     8005.80    248.21 o
 -25   1  22    16352.89    16880.40    399.66 o
 -23   1  22     5317.14     5631.37    243.74 o
 -21   1  22    10442.88    10312.33    279.79 o
 -19   1  22     2792.75     3244.44    132.75 o
 -17   1  22     5110.08     5364.43    171.74 o
 -15   1  22    10127.10    10748.73    286.93 o
 -13   1  22    12287.09    12317.45    772.06 o
 -36   2  22      190.21      258.42    117.31 o
 -34   2  22     9083.02     8851.10    335.94 o
 -32   2  22      556.87      561.56     96.80 o
 -30   2  22     8690.28     8527.59    796.61 o
 -28   2  22      783.82      866.40    102.51 o
 -26   2  22     8439.05     8450.86    284.46 o
 -24   2  22      104.80       72.33     64.81 o
 -22   2  22    13364.49    13623.60    391.44 o
 -20   2  22      401.20      516.45     76.49 o
 -18   2  22    21247.74    21523.58    595.38 o
 -16   2  22       67.79      142.86     64.07 o
 -14   2  22    12395.71    12346.35    950.75 o
 -12   2  22       12.68      141.23     83.50 o
 -10   2  22     9639.45     9777.57    641.11 o
  -8   2  22      165.84      548.35    133.68 o
 -29   3  22     6694.67     6443.85    258.86 o
 -27   3  22      256.32      172.93     85.02 o
 -25   3  22     4144.04     4023.22    282.75 o
 -23   3  22     5566.98     5364.94    265.91 o
 -21   3  22     3581.62     3376.36    181.57 o
 -19   3  22     6335.36     6721.10    459.53 o
 -17   3  22     7006.14     6793.58    280.49 o
 -15   3  22      407.02      436.48     83.27 o
 -13   3  22     9311.43     9086.00    304.86 o
 -11   3  22     2292.50     1994.25    220.98 o
 -39   1  23      414.79      368.30    128.22 o
 -37   1  23      443.30      390.12    122.77 o
 -35   1  23      632.77      469.56     81.97 o
 -33   1  23      425.76      422.46     80.62 o
 -31   1  23      495.53      347.59     92.97 o
 -29   1  23      289.28      242.59     63.79 o
 -27   1  23       36.31       34.66     54.35 o
 -25   1  23      724.61      805.80     82.67 o
 -23   1  23        7.78        5.09     48.61 o
 -21   1  23      144.71      221.92     90.17 o
 -19   1  23       46.30       61.28     51.79 o
 -17   1  23     1115.25     1008.55     98.98 o
 -15   1  23       60.68      226.32     88.49 o
 -34   2  23      473.16      495.18    109.12 o
 -32   2  23      998.32      812.07    108.96 o
 -30   2  23     4910.73     4816.94    208.50 o
 -28   2  23       24.28       13.15     64.49 o
 -26   2  23     2633.06     2649.69    142.71 o
 -24   2  23     1576.78     1513.58    109.09 o
 -22   2  23      160.58      179.92     71.60 o
 -20   2  23      382.83      486.12     75.62 o
 -18   2  23      626.19      669.99     81.30 o
 -16   2  23     2716.21     2775.66    204.42 o
 -14   2  23     3890.72     4265.03    289.18 o
 -12   2  23      505.52      531.98    160.96 o
 -10   2  23     2541.70     3120.97    311.01 o
 -21   3  23      653.22      561.99    147.32 o
 -38   0  24     8743.89     9030.07    471.96 o
 -36   0  24     1480.97     1617.77    201.88 o
 -34   0  24    11187.09    11717.26    567.45 o
 -32   0  24     3513.60     3232.82    267.36 o
 -30   0  24     5615.61     5461.69    341.01 o
 -28   0  24     7018.33     8107.96    420.13 o
 -26   0  24     9881.76    10176.47    370.90 o
 -24   0  24     9627.75    10638.67    352.04 o
 -22   0  24    29917.34    30690.77    943.45 o
 -20   0  24     5745.24     6146.45    357.38 o
 -18   0  24    17287.48    17228.06    755.69 o
 -16   0  24     2139.51     2417.11    229.16 o
 -37   1  24     1215.79      914.06    110.91 o
 -35   1  24     5274.55     5425.80    246.92 o
 -33   1  24      830.62      906.69     95.81 o
 -31   1  24    15713.70    15882.25    425.50 o
 -29   1  24     3589.03     3787.69    171.94 o
 -27   1  24    14319.65    14712.02    397.11 o
 -25   1  24      483.08      486.84     72.06 o
 -23   1  24    13427.47    14195.89    432.79 o
 -21   1  24       29.07       37.06     51.86 o
 -19   1  24    25335.13    25045.55    567.11 o
 -17   1  24      162.99      276.87     71.26 o
 -32   2  24     2802.61     2612.11    175.02 o
 -30   2  24     5331.70     5262.20    215.84 o
 -28   2  24     7383.12     7447.65    265.91 o
 -26   2  24     8375.52     8787.08    297.79 o
 -24   2  24     7101.51     7449.09    259.86 o
 -22   2  24     5166.65     5213.62    207.09 o
 -20   2  24     2224.75     2506.44    320.06 o
 -18   2  24     9367.63     9477.84    834.80 o
 -16   2  24     3303.48     3338.53    353.29 o
 -14   2  24    13122.90    13065.89    548.35 o
 -33   1  25      148.64      140.37     80.09 o
 -31   1  25        1.39        7.98     62.75 o
 -29   1  25      189.15      237.77     62.47 o
 -27   1  25     2812.38     2779.01    218.66 o
 -25   1  25       50.41       74.18     57.25 o
 -23   1  25     1591.72     1588.18    139.39 o
 -21   1  25     1067.92     1158.79     93.91 o
 -19   1  25      207.19      240.41     59.94 o
 -26   2  25      505.50      401.03    117.31 o
 -24   2  25     1221.46     1112.35    117.33 o
 -22   2  25       29.06       92.76    130.95 o
 -32   0  26    17313.15    17951.01    812.98 o
 -30   0  26       58.83      204.48     96.23 o
 -28   0  26    18902.77    19911.89    642.45 o
 -26   0  26     2552.67     2638.20    377.84 o
 -24   0  26     6975.09     7330.45    409.22 o
 -22   0  26      360.87      379.21    122.77 o
 -20   0  26     8926.29     9714.82    507.43 o
 -29   1  26     2132.59     2145.69    156.15 o
 -27   1  26     6057.07     6166.49    204.63 o
 -25   1  26     4278.22     5061.07    183.47 o
 -23   1  26    10302.91    10249.52    286.22 o
 -21   1  26     2929.08     3269.17    146.67 o
 
